# Supplementary material for: 2,5-Hexanedione Affects Ovarian Granulosa Cells in Swine by Regulating the CDKN1A Gene: A Transcriptome Analysis
Source: Vet Sci. 2023 Mar 7;10(3):201. doi: 10.3390/vetsci10030201 (PMC10058995; doi:10.3390/vetsci10030201)
Supplement: Supplementary file 1 [file vetsci-10-00201-s001.zip › Table S1.xlsx]

## Sheet: Sheet1
Table S1. Differentially expressed genes of 2,5-HD 0mmol/L and 2,5-HD 40mmol/L in pGCs
Gene ID	Symbol	2,5-HD 0mmol/L_count	2,5-HD 40mmol/L_count	2,5-HD 0mmol/L_fpkm	2,5-HD 40mmol/L_fpkm	log2(FC)	P value	FDR	Significant	Up/Down
ENSSSCG00000000002	GTSE1	125.667	14.3333	2.18333	0.253333	-3.10742	1.11764e-16	5.03364e-16	yes	down
ENSSSCG00000000018	-	28365.7	7810.67	299.107	91.9767	-1.70132	4.05978e-177	4.84221e-175	yes	down
ENSSSCG00000000020	PHF21B	7	23.3333	0.2	0.696667	1.80047	1.46542e-06	3.66645e-06	yes	up
ENSSSCG00000000021	-	58.6667	24.3333	1.43333	0.643333	-1.15574	2.56777e-06	6.29614e-06	yes	down
ENSSSCG00000000026	SULT4A1	55.3333	172	0.696667	2.24333	1.6871	8.96435e-26	6.02427e-25	yes	up
ENSSSCG00000000040	2022-09-03	28	11.3333	0.373333	0.113333	-1.71989	0.00293431	0.00535956	yes	down
ENSSSCG00000000068	EP300	1786	4114.67	9.96667	24.44	1.29406	1.00488e-46	1.32452e-45	yes	up
ENSSSCG00000000079	-	98.6667	44.3333	0.663333	0.313333	-1.08204	9.33696e-10	2.89706e-09	yes	down
ENSSSCG00000000083	RPS19BP1	408.333	91.6667	20.3767	4.76667	-2.09587	5.54356e-41	6.27412e-40	yes	down
ENSSSCG00000000084	ATF4	14941.3	33042	351.773	810.523	1.20421	1.73244e-75	4.50436e-74	yes	up
ENSSSCG00000000092	NPTXR	169	547.667	1.25333	4.28	1.77184	1.32381e-37	1.36841e-36	yes	up
ENSSSCG00000000093	DNAL4	261	658.333	7.09333	18.15	1.35543	6.51449e-32	5.5142e-31	yes	up
ENSSSCG00000000094	SUN2	1553.59	4163.08	15.4567	43.2567	1.48469	1.10809e-87	3.61368e-86	yes	up
ENSSSCG00000000103	DMC1	9	1.66667	0.16	0.0333333	-2.26303	0.000647713	0.00127216	yes	down
ENSSSCG00000000105	KDELR3	7296.33	2493.67	171.13	61.1	-1.48585	7.15362e-99	2.87088e-97	yes	down
ENSSSCG00000000113	SLC16A8	7.89333	0.333333	0.22	0.01	-4.45943	0.000170245	0.000354456	yes	down
ENSSSCG00000000117	-	69.3333	189.667	1.12333	3.18333	1.50275	3.79512e-22	2.18681e-21	yes	up
ENSSSCG00000000133	TST	199.333	65.67	4.72333	1.69	-1.48278	7.10568e-23	4.23609e-22	yes	down
ENSSSCG00000000142	FOXRED2	376.667	157.333	2.41	1.05333	-1.19407	1.13229e-23	6.96443e-23	yes	down
ENSSSCG00000000144	-	2997	1213	85.6933	36.0167	-1.25052	1.66073e-46	2.17721e-45	yes	down
ENSSSCG00000000145	MYH9	82901.9	28831.9	572.93	210.3	-1.44591	4.72249e-105	2.03401e-103	yes	down
ENSSSCG00000000146	MYH11	24112.9	1581.53	148.65	10.1267	-3.87569	0	0	yes	down
ENSSSCG00000000148	-	121.013	8	1.09333	0.0733333	-3.89812	1.43278e-32	1.24237e-31	yes	down
ENSSSCG00000000162	BTBD11	1	19	0.01	0.153333	3.9386	3.90639e-08	1.09459e-07	yes	up
ENSSSCG00000000167	RIC8B	385.667	692.667	3.57	7.28667	1.02933	1.9163e-22	1.12086e-21	yes	up
ENSSSCG00000000171	CKAP4	3991.67	1108.67	91.33	26.6567	-1.77659	1.13149e-137	8.31844e-136	yes	down
ENSSSCG00000000175	ADCY6	2668.33	987	31.3633	12.42	-1.33641	4.5362e-49	6.41537e-48	yes	down
ENSSSCG00000000179	CCDC65	23.0167	1.33333	0.433333	0.0233333	-4.21501	3.51876e-13	1.33162e-12	yes	down
ENSSSCG00000000184	DDN	4	36	0.08	0.683333	3.09452	9.68966e-13	3.57488e-12	yes	up
ENSSSCG00000000186	RHEBL1	20.3333	43.6667	0.413333	0.94	1.18536	2.53602e-06	6.22186e-06	yes	up
ENSSSCG00000000188	DHH	3	15.6667	0.0666667	0.34	2.3505	4.67737e-05	0.000102502	yes	up
ENSSSCG00000000197	C1QL4	35.9233	450.66	0.67	8.5	3.66523	6.90938e-91	2.41984e-89	yes	up
ENSSSCG00000000199	-	413.667	909	5.55667	12.72	1.19481	8.07385e-45	1.01855e-43	yes	up
ENSSSCG00000000203	KCNH3	3.8	11.47	0.04	0.116667	1.54432	0.0057014	0.0100416	yes	up
ENSSSCG00000000211	AQP5	1	19	0.0133333	0.29	4.44294	8.88234e-10	2.76102e-09	yes	up
ENSSSCG00000000216	ASIC1	131.667	353.667	1.60667	4.40667	1.45562	1.8194e-25	1.20793e-24	yes	up
ENSSSCG00000000220	-	69.8367	182.5	0.566667	1.54333	1.44548	2.6662e-18	1.30039e-17	yes	up
ENSSSCG00000000232	ACVRL1	3.66667	22.6667	0.06	0.27	2.16993	5.79058e-10	1.81953e-09	yes	up
ENSSSCG00000000252	KRT8	1333.67	218.667	14.7933	2.52667	-2.54964	1.64044e-103	6.90848e-102	yes	down
ENSSSCG00000000258	RARG	637.333	266.333	8.98333	3.80333	-1.23999	8.70753e-31	7.05873e-30	yes	down
ENSSSCG00000000260	SOAT2	8	1.66667	0.14	0.0266667	-2.39232	0.0045743	0.0081576	yes	down
ENSSSCG00000000263	TNS2	692.333	277.667	6.74667	2.79333	-1.27219	3.55082e-34	3.2666e-33	yes	down
ENSSSCG00000000265	ESPL1	178.667	27.6667	1.16333	0.19	-2.61419	1.69797e-46	2.22431e-45	yes	down
ENSSSCG00000000268	AAAS	376.307	158.847	2.37667	1.02667	-1.21097	2.38642e-18	1.16593e-17	yes	down
ENSSSCG00000000276	TARBP2	482.667	188.667	12.2167	5.19667	-1.23319	1.18647e-30	9.57711e-30	yes	down
ENSSSCG00000000289	NFE2	6.66667	0.666667	0.15	0.02	-2.90689	0.00105236	0.00201653	yes	down
ENSSSCG00000000297	PDE1B	376.333	161.333	4.88	2.19333	-1.15376	5.57183e-22	3.1869e-21	yes	down
ENSSSCG00000000298	PPP1R1A	12	3.33333	0.61	0.173333	-1.81526	0.00105107	0.00201495	yes	down
ENSSSCG00000000367	-	263.257	82.0867	3.77	1.25667	-1.58496	7.13506e-27	5.04333e-26	yes	down
ENSSSCG00000000370	DGKA	1119.67	428.763	17.33	6.92333	-1.32373	1.0126e-53	1.62932e-52	yes	down
ENSSSCG00000000371	PMEL	4.33333	9.90333	0.0866667	0.203333	1.2303	0.0287006	0.0456511	yes	up
ENSSSCG00000000376	SUOX	374.333	178	6.79667	3.28667	-1.0482	1.2339e-16	5.53681e-16	yes	down
ENSSSCG00000000379	ESYT1	3292	966	41.64	12.9933	-1.6802	1.4647e-112	7.34763e-111	yes	down
ENSSSCG00000000398	-	2.88667	0	0.1	0.001	-6.64386	0.0154781	0.0255637	yes	down
ENSSSCG00000000399	TIMELESS	142.447	41.3333	1.16	0.353333	-1.71502	1.27701e-23	7.84327e-23	yes	down
ENSSSCG00000000400	MIP	0.333333	4.33333	0.00666667	0.0833333	3.64386	0.00353295	0.00638393	yes	up
ENSSSCG00000000411	NAB2	643.467	2568.77	10.3	44.1567	2.09999	2.82649e-109	1.31358e-107	yes	up
ENSSSCG00000000413	MYO1A	4	12.6667	0.0466667	0.16	1.77761	0.000775538	0.00150965	yes	up
ENSSSCG00000000415	SDR9C7	0.333333	4	0.01	0.103333	3.36923	0.00880094	0.0150924	yes	up
ENSSSCG00000000419	-	13	88.3333	0.16	0.976667	2.60979	6.47295e-28	4.74442e-27	yes	up
ENSSSCG00000000435	ARHGEF25	414	105.667	5.11333	1.33333	-1.93923	3.8707e-46	5.03575e-45	yes	down
ENSSSCG00000000442	INHBE	31.01	2.1	1.22	0.08	-3.93074	4.72252e-16	2.06585e-15	yes	down
ENSSSCG00000000443	GLI1	58.5733	5.72333	0.453333	0.0466667	-3.28011	1.27162e-22	7.49437e-22	yes	down
ENSSSCG00000000456	SLC16A7	384	105.667	3.77667	1.09333	-1.78838	6.9047e-18	3.30712e-17	yes	down
ENSSSCG00000000464	-	20.3333	6.66667	0.403333	0.126667	-1.67094	0.00364883	0.00658495	yes	down
ENSSSCG00000000469	LEMD3	418	1029	3.84333	10.22	1.41097	7.70864e-40	8.47156e-39	yes	up
ENSSSCG00000000483	-	65	141.667	1.25333	2.94	1.23005	3.30415e-10	1.05495e-09	yes	up
ENSSSCG00000000487	SLC35E3	182.333	76.3333	1.85333	0.8	-1.21205	1.01435e-09	3.14103e-09	yes	down
ENSSSCG00000000488	MDM2	2099	4192.33	24.0467	53.4467	1.15226	9.49591e-32	7.97843e-31	yes	up
ENSSSCG00000000492	LYZ	4.66667	9.66667	0.146667	0.336667	1.19878	0.0293725	0.0466416	yes	up
ENSSSCG00000000499	BEST3	0	3	0.001	0.03	4.90689	0.0133849	0.0223575	yes	up
ENSSSCG00000000500	RAB3IP	106.667	208.333	2.14	4.49	1.0691	2.73583e-11	9.26941e-11	yes	up
ENSSSCG00000000504	PTPRB	168.333	42.3333	0.71	0.183333	-1.95335	6.48012e-31	5.27817e-30	yes	down
ENSSSCG00000000509	ZFC3H1	820	1765	4.62667	10.43	1.17269	6.46243e-42	7.51863e-41	yes	up
ENSSSCG00000000515	TRHDE	0	5	0.001	0.0366667	5.1964	0.000480472	0.000956458	yes	up
ENSSSCG00000000531	BICD1	645.333	1307.41	5.37667	12.2467	1.18761	3.86168e-31	3.16658e-30	yes	up
ENSSSCG00000000554	FGFR1OP2	618.443	1203.87	9.57667	19.2267	1.00551	1.05774e-31	8.86092e-31	yes	up
ENSSSCG00000000555	ITPR2	433.667	1175.67	1.81	5.24	1.53358	4.37724e-57	7.70466e-56	yes	up
ENSSSCG00000000571	ABCC9	1	21.6667	0.01	0.19	4.24793	7.06607e-12	2.47117e-11	yes	up
ENSSSCG00000000576	LDHB	3310.33	10461.7	83.8333	278.11	1.73006	1.69888e-148	1.47087e-146	yes	up
ENSSSCG00000000584	SLCO1A2	4.66667	21	0.0566667	0.26	2.19794	1.19723e-07	3.25263e-07	yes	up
ENSSSCG00000000633	YBX3	4437	9328.33	100.37	219.82	1.13099	8.33336e-66	1.7789e-64	yes	up
ENSSSCG00000000634	STYK1	0	32.6667	0.001	1.08667	10.0857	6.07526e-19	3.04584e-18	yes	up
ENSSSCG00000000636	-	2.66667	9.33333	0.15	0.553333	1.88319	0.0258103	0.0412926	yes	up
ENSSSCG00000000638	-	0	8	0.001	0.113333	6.82443	0.000177568	0.000368891	yes	up
ENSSSCG00000000645	GABARAPL1	3472.67	9959	73.08	220.58	1.59375	3.31926e-127	2.07375e-125	yes	up
ENSSSCG00000000657	-	8.66667	0.333333	0.19	0.00666667	-4.83289	0.000117738	0.00024918	yes	down
ENSSSCG00000000665	RIMKLB	2612.68	751.833	25.5233	8.63333	-1.56383	5.83228e-105	2.50567e-103	yes	down
ENSSSCG00000000683	CDCA3	127.667	7.33333	4.67667	0.27	-4.11445	3.4176e-47	4.5754e-46	yes	down
ENSSSCG00000000688	LAG3	4.33333	29.6667	0.0966667	0.616667	2.6734	1.08758e-06	2.74973e-06	yes	up
ENSSSCG00000000691	COPS7A	1322.41	523.637	29.1133	11.9467	-1.28507	4.48384e-52	6.85273e-51	yes	down
ENSSSCG00000000695	IFFO1	306.457	79.5767	4.54	1.24667	-1.86462	1.07663e-35	1.03628e-34	yes	down
ENSSSCG00000000704	TAPBPL	966.333	430	13.0167	6.24333	-1.05997	9.52422e-39	1.01592e-37	yes	down
ENSSSCG00000000717	KCNA6	7	28	0.0566667	0.23	2.02106	2.72261e-07	7.1995e-07	yes	up
ENSSSCG00000000720	AKAP3	40.8567	90.8267	0.536667	1.26667	1.23894	3.34634e-11	1.1273e-10	yes	up
ENSSSCG00000000732	CRACR2A	5.33333	21.6667	0.0433333	0.17	1.97199	1.061e-06	2.68413e-06	yes	up
ENSSSCG00000000739	FOXM1	122.037	51.01	0.823333	0.353333	-1.22045	3.12808e-12	1.11944e-11	yes	down
ENSSSCG00000000743	FKBP4	1536	4187.67	40.4467	115.407	1.51263	5.5149e-112	2.71073e-110	yes	up
ENSSSCG00000000748	IQSEC3	0.666667	12	0.00333333	0.07	4.39232	1.29239e-07	3.50223e-07	yes	up
ENSSSCG00000000749	SLC6A12	0.666667	89.3333	0.0133333	1.25333	6.55459	2.20031e-46	2.87575e-45	yes	up
ENSSSCG00000000760	LRTM2	0	5	0.001	0.0566667	5.82443	0.000241883	0.000496517	yes	up
ENSSSCG00000000766	CECR2	257.667	696	1.50333	4.42667	1.55806	6.00641e-51	8.95501e-50	yes	up
ENSSSCG00000000767	ATP6V1E1	5979.33	11811.7	187.453	408.99	1.12553	5.45161e-62	1.07123e-60	yes	up
ENSSSCG00000000769	BID	1398	633	36.0033	16.8867	-1.09225	7.75794e-47	1.02892e-45	yes	down
ENSSSCG00000000774	USP18	2560.67	464.333	64.6633	12.28	-2.39664	2.56979e-190	3.59265e-188	yes	down
ENSSSCG00000000779	KIF21A	217.333	462	1.26	2.92667	1.21583	3.24497e-25	2.12788e-24	yes	up
ENSSSCG00000000781	ABCD2	24.6667	11	0.146667	0.07	-1.06711	0.00748121	0.0129674	yes	down
ENSSSCG00000000784	LRRK2	454.667	1105	2.42333	6.31333	1.38141	8.89679e-33	7.79372e-32	yes	up
ENSSSCG00000000795	ADAMTS20	7.33333	23.3333	0.0533333	0.17	1.67243	4.72665e-05	0.000103542	yes	up
ENSSSCG00000000808	SLC38A2	8062	16962.7	66.2833	149.887	1.17715	2.93684e-37	2.99945e-36	yes	up
ENSSSCG00000000810	AMIGO2	1004	249	12.71	3.33333	-1.93093	1.76109e-98	6.98539e-97	yes	down
ENSSSCG00000000811	-	1088.67	88.6667	18.0233	1.49667	-3.59004	2.83759e-190	3.93479e-188	yes	down
ENSSSCG00000000816	SENP1	93	227.333	1.13667	2.74333	1.27112	4.44619e-22	2.55248e-21	yes	up
ENSSSCG00000000842	KANSL2	583.633	1500.48	10.27	27.8933	1.44148	5.68352e-79	1.60228e-77	yes	up
ENSSSCG00000000843	TXNRD1	6252	33682.7	66.9733	379	2.50054	2.19110999385293e-317	1.03809922353474e-314	yes	up
ENSSSCG00000000844	NFYB	328	820.333	4.75	12.6533	1.41352	1.22241e-32	1.06374e-31	yes	up
ENSSSCG00000000848	GLT8D2	645.333	253	13.4133	5.45333	-1.29846	1.10919e-34	1.03719e-33	yes	down
ENSSSCG00000000853	NT5DC3	20	44	0.55	1.27333	1.21111	5.78573e-06	1.37958e-05	yes	up
ENSSSCG00000000857	IGF1	187.667	78.3333	8.74	3.8	-1.20163	6.53353e-17	2.98356e-16	yes	down
ENSSSCG00000000867	-	3	9.66667	0.0866667	0.273333	1.65711	0.00962568	0.0164159	yes	up
ENSSSCG00000000874	GAS2L3	122.333	47.6667	1.32333	0.606667	-1.1252	6.69723e-13	2.49461e-12	yes	down
ENSSSCG00000000875	NR1H4	86.3333	30	1.36	0.51	-1.41504	4.76777e-11	1.59075e-10	yes	down
ENSSSCG00000000882	-	0	2.33333	0.001	0.0333333	5.05889	0.0256335	0.0410328	yes	up
ENSSSCG00000000894	CCDC38	1.33667	5.69333	0.0266667	0.106667	2	0.0160798	0.0265187	yes	up
ENSSSCG00000000896	NTN4	184.667	1029.67	2.20333	12.6733	2.52404	1.24228e-113	6.30603e-112	yes	up
ENSSSCG00000000906	TMCC3	47	84.3333	0.563333	1.14667	1.02539	2.48831e-05	5.59829e-05	yes	up
ENSSSCG00000000907	PLXNC1	643	250.827	3.62667	1.48667	-1.28656	7.84501e-32	6.61743e-31	yes	down
ENSSSCG00000000910	CRADD	145	73	3.77	1.75	-1.10721	9.88358e-09	2.88358e-08	yes	down
ENSSSCG00000000934	-	12.6667	3.33333	0.0966667	0.03	-1.68806	0.000471774	0.000940461	yes	down
ENSSSCG00000000936	SLC6A15	134.333	365.333	0.77	2.21	1.52112	9.98711e-40	1.09403e-38	yes	up
ENSSSCG00000000948	SYT1	7.33333	1.66667	0.0666667	0.0166667	-2	0.0102566	0.0174136	yes	down
ENSSSCG00000000950	E2F7	78.3333	27	0.546667	0.203333	-1.42681	1.21675e-09	3.74871e-09	yes	down
ENSSSCG00000000959	-	547	2916	5.56667	30.9767	2.4763	2.48948e-162	2.41254e-160	yes	up
ENSSSCG00000000964	LMF2	3492.7	1214.66	48.4067	17.3867	-1.47722	5.953e-78	1.65365e-76	yes	down
ENSSSCG00000000971	HDAC10	416.667	150.333	6.27333	2.35667	-1.41248	2.13851e-24	1.35694e-23	yes	down
ENSSSCG00000000973	SELENOO	607	278.667	10.5733	4.92333	-1.10272	2.80059e-15	1.18323e-14	yes	down
ENSSSCG00000000975	PANX2	91	512.667	1.14	6.65333	2.54504	1.02169e-83	3.08971e-82	yes	up
ENSSSCG00000001000	ECI2	2805	959.29	48.3567	17.2267	-1.48907	1.71083e-75	4.45496e-74	yes	down
ENSSSCG00000001004	SLC22A23	496.21	1022.93	3.55	7.79667	1.13504	1.17321e-39	1.28271e-38	yes	up
ENSSSCG00000001027	BMP6	55.7733	11.2367	0.463333	0.1	-2.21205	2.54495e-14	1.01918e-13	yes	down
ENSSSCG00000001036	TFAP2A	2	13	0.06	0.396667	2.72489	1.09316e-05	2.54398e-05	yes	up
ENSSSCG00000001042	MAK	32.3333	63	0.366667	0.77	1.07039	1.16798e-06	2.94515e-06	yes	up
ENSSSCG00000001045	ELOVL2	5	16.6667	0.06	0.196667	1.71272	0.000118028	0.000249731	yes	up
ENSSSCG00000001063	-	77.3333	243	1.01333	3.41333	1.75207	1.24694e-31	1.04152e-30	yes	up
ENSSSCG00000001064	GMPR	13	3.66667	0.373333	0.106667	-1.80735	0.00251042	0.00462095	yes	down
ENSSSCG00000001068	CAP2	523.667	213.667	6.67667	2.89667	-1.20473	5.71692e-20	2.99471e-19	yes	down
ENSSSCG00000001078	MBOAT1	1631.67	385.333	16.05	4.02333	-1.99611	1.09942e-122	6.37814e-121	yes	down
ENSSSCG00000001097	RIPOR2	1148.67	172	11.34	1.91333	-2.56726	7.31631e-146	6.02836e-144	yes	down
ENSSSCG00000001131	-	38.3333	15.6667	0.906667	0.386667	-1.22948	9.69715e-05	0.000206614	yes	down
ENSSSCG00000001132	BTN1A1	1	7.33333	0.01	0.0766667	2.9386	0.00166669	0.00313004	yes	up
ENSSSCG00000001137	HIST1H1D	906	101	30.5533	3.54667	-3.10679	2.44924e-171	2.73034e-169	yes	down
ENSSSCG00000001164	ZNF184	155.667	334.333	1.98	4.41	1.15528	1.1192e-21	6.31878e-21	yes	up
ENSSSCG00000001203	ZSCAN9	9	3	0.216667	0.0766667	-1.49881	0.0147879	0.0245281	yes	down
ENSSSCG00000001207	PGBD1	188.667	449	2.37	5.81667	1.29531	1.04164e-36	1.04078e-35	yes	up
ENSSSCG00000001372	GNL1	1041.67	2242.33	17.5333	39.1867	1.16026	9.75453e-62	1.90795e-60	yes	up
ENSSSCG00000001384	VARS2	293.667	103.667	3.39	1.18333	-1.51843	7.50059e-30	5.91447e-29	yes	down
ENSSSCG00000001392	TCF19	69.3333	2.66667	1.25	0.0466667	-4.74339	8.86312e-33	7.76821e-32	yes	down
ENSSSCG00000001394	-	379.873	99.3333	11.1433	3.68667	-1.59579	2.03542e-54	3.32212e-53	yes	down
ENSSSCG00000001401	-	34.6567	13.8967	0.916667	0.37	-1.30887	2.1298e-05	4.81967e-05	yes	down
ENSSSCG00000001403	LTA	1.33333	12.3333	0.0566667	0.45	2.98935	1.02894e-06	2.60535e-06	yes	up
ENSSSCG00000001405	LTB	58	10.3333	1.22333	0.23	-2.41111	9.16093e-17	4.15114e-16	yes	down
ENSSSCG00000001411	APOM	56	13	1.24667	0.33	-1.91754	7.069e-12	2.47169e-11	yes	down
ENSSSCG00000001413	GPANK1	395.58	183.877	8.77333	4.16667	-1.07423	5.15165e-14	2.03678e-13	yes	down
ENSSSCG00000001420	EHMT2	653.98	305.303	7.36	3.62667	-1.02106	1.28217e-27	9.29792e-27	yes	down
ENSSSCG00000001421	ZBTB12	81	24.6667	1.70667	0.543333	-1.65127	2.14802e-14	8.64478e-14	yes	down
ENSSSCG00000001423	NELFE	938.983	284.307	22.9767	7.18333	-1.67744	1.25516e-55	2.12803e-54	yes	down
ENSSSCG00000001425	DXO	367.59	97.5833	7.96	2.20333	-1.85308	5.03731e-43	6.09335e-42	yes	down
ENSSSCG00000001430	ATF6B	1651	741.667	28.6167	13.29	-1.10651	1.33631e-40	1.50146e-39	yes	down
ENSSSCG00000001431	-	49.6667	20.3333	1.74667	0.726667	-1.26524	2.62114e-06	6.42238e-06	yes	down
ENSSSCG00000001437	AGER	0.666667	5.67333	0.0233333	0.15	2.6845	0.00656486	0.0114724	yes	up
ENSSSCG00000001439	GPSM3	0	2.33333	0.001	0.07	6.12928	0.0222367	0.035953	yes	up
ENSSSCG00000001453	HLA-DRA	4	0	0.12	0.001	-6.90689	0.00419233	0.00751175	yes	down
ENSSSCG00000001459	HLA-DOB	10.3333	4	0.163333	0.0533333	-1.61471	0.0239622	0.0385347	yes	down
ENSSSCG00000001463	PSMB9	53.2633	16.9733	1.63333	0.523333	-1.64202	1.57414e-08	4.52833e-08	yes	down
ENSSSCG00000001469	SLA-DMB	18.3333	6.66667	0.533333	0.223333	-1.25584	0.013607	0.0226952	yes	down
ENSSSCG00000001471	BRD2	5604.33	35278	48.35	318.833	2.72121	0	0	yes	up
ENSSSCG00000001473	COL11A2	0.333333	14	0.00333333	0.0866667	4.70044	3.91874e-10	1.24535e-09	yes	up
ENSSSCG00000001476	HSD17B8	230.667	103	9.42667	4.24333	-1.15155	2.712e-13	1.03388e-12	yes	down
ENSSSCG00000001483	FAM83B	66.3333	21.3333	0.373333	0.126667	-1.55943	4.59964e-09	1.36914e-08	yes	down
ENSSSCG00000001485	-	364	55.3333	5.43	0.913333	-2.57174	2.71455e-43	3.30474e-42	yes	down
ENSSSCG00000001488	GCLC	1608.33	17005.7	16.6333	186.053	3.48357	0	0	yes	up
ENSSSCG00000001490	KHDRBS2	0	2.66667	0.001	0.1	6.64386	0.0154781	0.0255637	yes	up
ENSSSCG00000001497	ZNF451	486.667	940	2.88667	5.89667	1.0305	3.75489e-25	2.45565e-24	yes	up
ENSSSCG00000001503	B3GALT4	74	24	1.92333	0.626667	-1.61784	1.26407e-08	3.65983e-08	yes	down
ENSSSCG00000001510	KIFC1	247.333	43.3333	4.28333	0.683333	-2.64807	5.8647e-43	7.06914e-42	yes	down
ENSSSCG00000001511	PHF1	445.927	1085.56	3.97667	9.89667	1.31538	1.61285e-35	1.54543e-34	yes	up
ENSSSCG00000001523	GRM4	0	7	0.001	0.0866667	6.43741	1.12184e-05	2.60861e-05	yes	up
ENSSSCG00000001555	SLC26A8	0.666667	8.33333	0.0133333	0.123333	3.20945	2.39641e-05	5.40293e-05	yes	up
ENSSSCG00000001559	PNPLA1	9	2.66667	0.256667	0.08	-1.68182	0.00875977	0.0150278	yes	down
ENSSSCG00000001561	ETV7	48.6667	5.33333	1.04	0.12	-3.11548	1.16661e-18	5.77919e-18	yes	down
ENSSSCG00000001565	CDKN1A	1542.67	6236	131.567	562.203	2.0953	1.16547e-164	1.16247e-162	yes	up
ENSSSCG00000001566	RAB44	1.66667	19.3333	0.0166667	0.246667	3.88753	3.64967e-08	1.02417e-07	yes	up
ENSSSCG00000001567	CPNE5	52	11	0.733333	0.143333	-2.35509	9.19355e-14	3.58904e-13	yes	down
ENSSSCG00000001571	MTCH1	6941	2739.33	142.317	58.35	-1.2863	2.65541e-71	6.4151e-70	yes	down
ENSSSCG00000001573	PIM1	3144.67	877.667	42.7167	12.47	-1.77634	2.76985e-105	1.19602e-103	yes	down
ENSSSCG00000001595	DAAM2	94.6667	31.3333	0.986667	0.35	-1.49521	1.6481e-11	5.64686e-11	yes	down
ENSSSCG00000001629	USP49	6	20.3333	0.113333	0.413333	1.86673	3.33011e-05	7.40914e-05	yes	up
ENSSSCG00000001636	GUCA1A	15	3	0.343333	0.0666667	-2.36457	1.39871e-05	3.21906e-05	yes	down
ENSSSCG00000001637	GUCA1B	2.33333	0	0.163333	0.001	-7.35168	0.0220785	0.035721	yes	down
ENSSSCG00000001653	PEX6	460.47	175.887	5.34333	2.11333	-1.33822	3.37664e-26	2.31386e-25	yes	down
ENSSSCG00000001657	CUL7	628.35	151.117	4.69667	1.19333	-1.97664	3.4511e-69	8.04124e-68	yes	down
ENSSSCG00000001682	DLK2	2	8	0.04	0.163333	2.02975	0.00490856	0.00872315	yes	up
ENSSSCG00000001683	POLH	367.373	1249.22	3.92667	14.8067	1.91487	1.97754e-101	8.1471e-100	yes	up
ENSSSCG00000001691	RSPH9	4.66667	17.0433	0.0966667	0.39	2.01238	2.00616e-05	4.54954e-05	yes	up
ENSSSCG00000001695	VEGFA	4018.33	19980.3	44.93	235.75	2.39151	5.3429e-210	9.29883e-208	yes	up
ENSSSCG00000001700	SLC29A1	818.357	270.46	11.89	4.19667	-1.50243	2.13371e-55	3.58195e-54	yes	down
ENSSSCG00000001701	HSP90AB1	21369.9	42774.2	288.62	613.08	1.0869	5.27223e-63	1.06292e-61	yes	up
ENSSSCG00000001716	RCAN2	2480.66	389.457	32.02	5.25	-2.60858	9.84596e-225	1.86592e-222	yes	down
ENSSSCG00000001751	CHRNA5	2.66667	19.0167	0.0666667	0.473333	2.82782	4.56093e-09	1.35785e-08	yes	up
ENSSSCG00000001752	CHRNA3	11.6667	250.317	0.0933333	2.41333	4.69249	1.93036e-110	9.1711e-109	yes	up
ENSSSCG00000001760	ACSBG1	31.34	11.0233	0.433333	0.08	-2.43741	9.28977e-06	2.17616e-05	yes	down
ENSSSCG00000001787	IL16	22.6667	2	0.193333	0.02	-3.27302	8.71808e-11	2.86394e-10	yes	down
ENSSSCG00000001804	HOMER2	49.3333	130	0.846667	2.38667	1.49513	5.87685e-17	2.68944e-16	yes	up
ENSSSCG00000001807	AP3B2	7.66667	18	0.0533333	0.123333	1.20945	0.00513985	0.00911092	yes	up
ENSSSCG00000001810	-	1194.33	2350.67	13.2633	27.4633	1.05006	1.91888e-39	2.08196e-38	yes	up
ENSSSCG00000001814	IQGAP1	19079.7	8951.33	110.77	54.54	-1.02218	6.41189e-38	6.68876e-37	yes	down
ENSSSCG00000001818	FES	627	85	7.36667	1.03333	-2.83371	9.85557e-106	4.28818e-104	yes	down
ENSSSCG00000001820	-	307.897	116.507	3.53667	1.42667	-1.30974	1.04787e-15	4.51895e-15	yes	down
ENSSSCG00000001822	RCCD1	63.6667	20.6667	0.91	0.303333	-1.58496	7.12692e-07	1.83399e-06	yes	down
ENSSSCG00000001823	UROC1	0	6	0.001	0.0366667	5.1964	0.000915192	0.00176798	yes	up
ENSSSCG00000001826	-	44	16	0.766667	0.293333	-1.38606	3.50736e-07	9.22176e-07	yes	down
ENSSSCG00000001841	RHCG	88.6667	30.6667	1.05333	0.376667	-1.4836	4.54141e-12	1.60769e-11	yes	down
ENSSSCG00000001846	WDR93	26.1667	11.76	0.37	0.176667	-1.0665	0.00151742	0.00286312	yes	down
ENSSSCG00000001847	MESP1	50.3333	23	0.813333	0.37	-1.13632	0.000422233	0.00084506	yes	down
ENSSSCG00000001848	MESP2	634	47.6667	14.9533	1.10667	-3.75617	2.91904e-56	5.029e-55	yes	down
ENSSSCG00000001849	ANPEP	5151.67	2017.33	56.79	23.0333	-1.30191	1.4236e-43	1.74683e-42	yes	down
ENSSSCG00000001850	-	995.333	193.667	18.7767	4.4	-2.09337	2.10753e-111	1.01543e-109	yes	down
ENSSSCG00000001863	TMEM266	19.3333	7.66667	0.403333	0.16	-1.3339	0.000992087	0.00191004	yes	down
ENSSSCG00000001865	SCAPER	655	310.667	4.92333	2.41333	-1.02861	4.75595e-20	2.49746e-19	yes	down
ENSSSCG00000001867	PSTPIP1	4.33333	53.6667	0.0533333	0.72	3.75489	3.54581e-23	2.14003e-22	yes	up
ENSSSCG00000001871	HMG20A	1493	652.667	15.6133	7.20333	-1.11604	1.04675e-45	1.34946e-44	yes	down
ENSSSCG00000001873	CSPG4	7913.67	2792.33	40.4233	14.9833	-1.43183	4.89689e-100	1.98388e-98	yes	down
ENSSSCG00000001881	MAN2C1	663.647	182	8.15667	2.30667	-1.82217	6.65244e-57	1.16373e-55	yes	down
ENSSSCG00000001885	C15orf39	487.667	104	3.69667	0.833333	-2.14926	9.9177e-71	2.36913e-69	yes	down
ENSSSCG00000001895	CPLX3	0	2.66667	0.001	0.0733333	6.1964	0.0115491	0.0194815	yes	up
ENSSSCG00000001905	ARID3B	64.3333	126.333	1.53	3.17333	1.05247	6.44492e-11	2.13239e-10	yes	up
ENSSSCG00000001906	CYP1A1	62.3333	192.693	0.726667	2.25	1.63056	1.7312e-16	7.72766e-16	yes	up
ENSSSCG00000001908	-	48.6667	16	0.866667	0.3	-1.53051	5.48993e-09	1.62704e-08	yes	down
ENSSSCG00000001909	STRA6	216.667	56	3.04667	0.81	-1.91124	2.97952e-27	2.12809e-26	yes	down
ENSSSCG00000001910	ISLR	409.333	105.667	7.19333	1.9	-1.92066	2.64175e-45	3.37511e-44	yes	down
ENSSSCG00000001913	STOML1	305.667	96.3333	5.96	1.92333	-1.6317	7.3124e-32	6.18346e-31	yes	down
ENSSSCG00000001916	-	16	34.6667	0.436667	0.986667	1.17603	0.000253397	0.000518964	yes	up
ENSSSCG00000001931	-	131.667	289.667	1.82333	4.15	1.18653	3.12262e-12	1.11772e-11	yes	up
ENSSSCG00000001944	NKX2-8	23	3	0.533333	0.0666667	-3	1.91518e-09	5.83412e-09	yes	down
ENSSSCG00000001950	-	224.613	98.18	3.3	1.49667	-1.14071	2.06857e-14	8.33685e-14	yes	down
ENSSSCG00000001952	NFKBIA	1693.67	435.667	36.6833	10.0367	-1.86984	9.04409e-76	2.38417e-74	yes	down
ENSSSCG00000001956	-	53.2267	126.59	0.566667	1.41667	1.32193	8.33407e-15	3.4343e-14	yes	up
ENSSSCG00000001958	BAZ1A	1180	2777.33	10.2167	25.67	1.32916	1.32523e-51	2.01275e-50	yes	up
ENSSSCG00000001963	EGLN3	6356	2280.67	78.49	29.8533	-1.39462	8.8755e-82	2.56577e-80	yes	down
ENSSSCG00000001964	NPAS3	1	5.66667	0.0233333	0.12	2.36257	0.00655462	0.0114568	yes	up
ENSSSCG00000001972	AP4S1	2.66667	10.3333	0.25	1.03667	2.05195	0.00121962	0.00232111	yes	up
ENSSSCG00000001975	PRKD1	822.667	320.667	9.46	3.98	-1.24907	1.81537e-48	2.52347e-47	yes	down
ENSSSCG00000001983	SDR39U1	63.17	14.72	1.89667	0.44	-2.10789	9.01128e-09	2.63404e-08	yes	down
ENSSSCG00000001986	NFATC4	532	139	7.16	1.95	-1.87649	3.96482e-62	7.82684e-61	yes	down
ENSSSCG00000001988	ADCY4	1.66667	6.66667	0.0166667	0.0733333	2.1375	0.0102051	0.0173347	yes	up
ENSSSCG00000001992	RABGGTA	198.08	55.98	2.02667	0.583333	-1.79672	3.22085e-28	2.38639e-27	yes	down
ENSSSCG00000002001	REC8	357.923	133.467	2.86667	1.09667	-1.38625	1.86845e-25	1.24001e-24	yes	down
ENSSSCG00000002002	IRF9	1206.74	358.533	29.0267	8.96	-1.69581	1.16409e-84	3.58387e-83	yes	down
ENSSSCG00000002005	EMC9	158.83	72.33	7.49333	3.58667	-1.06296	7.50959e-13	2.78746e-12	yes	down
ENSSSCG00000002009	PCK2	2640.33	856.333	47.9733	16.22	-1.56446	8.49035e-93	3.07455e-91	yes	down
ENSSSCG00000002012	CARMIL3	9.33333	2	0.1	0.0266667	-1.90689	0.00369395	0.0066619	yes	down
ENSSSCG00000002013	DHRS4	962.667	424.333	18.46	8.43333	-1.13023	3.37226e-35	3.19541e-34	yes	down
ENSSSCG00000002014	JPH4	12.5833	40.1133	0.13	0.426667	1.7146	1.62274e-08	4.66265e-08	yes	up
ENSSSCG00000002015	AP1G2	309.4	95.9133	4.78333	1.57333	-1.60419	3.81415e-31	3.12911e-30	yes	down
ENSSSCG00000002016	THTPA	198.02	58.97	1.52	0.473333	-1.68314	2.20335e-29	1.7051e-28	yes	down
ENSSSCG00000002035	C14orf119	1175.2	354.307	21.67	6.84667	-1.66223	4.96949e-89	1.67509e-87	yes	down
ENSSSCG00000002129	RPGRIP1	5.66667	20.6667	0.0633333	0.236667	1.90182	0.000244517	0.000501682	yes	up
ENSSSCG00000002135	PNP	240.477	481.187	6.61333	13.87	1.06852	6.96117e-27	4.92246e-26	yes	up
ENSSSCG00000002140	-	0.333333	18.3333	0.00333333	0.143333	5.42626	1.47489e-10	4.78975e-10	yes	up
ENSSSCG00000002142	TEP1	1317.33	374	6.76667	1.99667	-1.76085	7.72571e-99	3.08594e-97	yes	down
ENSSSCG00000002252	ARRDC4	963.333	3599	9.27	36.8433	1.99076	3.17537e-131	2.11559e-129	yes	up
ENSSSCG00000002257	MCTP2	3.66667	9	0.0366667	0.1	1.44746	0.0179775	0.0294237	yes	up
ENSSSCG00000002262	SV2B	16.6667	3.33333	0.106667	0.0233333	-2.19265	4.4459e-05	9.77181e-05	yes	down
ENSSSCG00000002265	FAM174B	110.333	44.6667	8.34667	3.48333	-1.26073	1.89487e-12	6.89398e-12	yes	down
ENSSSCG00000002267	RGMA	76.6667	25.6667	1.35333	0.516667	-1.38921	2.15807e-11	7.36456e-11	yes	down
ENSSSCG00000002268	AKAP5	89.3333	16.3333	0.82	0.16	-2.35755	7.00953e-20	3.65946e-19	yes	down
ENSSSCG00000002274	HSPA2	679.667	209.667	14.59	4.72333	-1.6271	3.50807e-53	5.55558e-52	yes	down
ENSSSCG00000002280	RAB15	30.6667	65.3333	0.536667	1.07667	1.00447	1.48442e-06	3.71345e-06	yes	up
ENSSSCG00000002286	FAM71D	0	2.66667	0.001	0.0933333	6.54432	0.0126975	0.0212802	yes	up
ENSSSCG00000002292	PLEKHH1	20	258.667	0.193333	2.76	3.83551	2.06857e-71	5.00446e-70	yes	up
ENSSSCG00000002294	ARG2	264.867	651.677	7.53	19.75	1.39113	2.43359e-37	2.48844e-36	yes	up
ENSSSCG00000002311	SUSD6	1104.33	2296.33	8.79333	19.2733	1.13212	3.63142e-49	5.16576e-48	yes	up
ENSSSCG00000002314	SMOC1	206	64	4.41	1.40333	-1.65192	2.0616e-25	1.36342e-24	yes	down
ENSSSCG00000002315	SLC8A3	5.66667	14.6667	0.0533333	0.136667	1.35755	0.00148134	0.00279828	yes	up
ENSSSCG00000002317	-	0.666667	5.33333	0.0133333	0.106667	3	0.0031213	0.00567921	yes	up
ENSSSCG00000002329	MAP3K9	11.3333	140.667	0.0933333	1.26667	3.7625	2.96208e-49	4.22066e-48	yes	up
ENSSSCG00000002333	DPF3	164	28	4.97667	0.733333	-2.76264	8.98594e-38	9.32264e-37	yes	down
ENSSSCG00000002341	PAPLN	15.7733	78.6167	0.0933333	0.456667	2.29068	2.07254e-19	1.06122e-18	yes	up
ENSSSCG00000002348	-	601.553	196.717	16.4467	5.56667	-1.56291	4.93373e-45	6.27514e-44	yes	down
ENSSSCG00000002367	ISCA2	68.1467	28.42	2.40667	1.05	-1.19665	1.38511e-07	3.74456e-07	yes	down
ENSSSCG00000002375	RPS6KL1	53.9967	8.90333	0.363333	0.06	-2.59826	1.64984e-13	6.36067e-13	yes	down
ENSSSCG00000002380	-	5.66667	0	0.0833333	0.001	-6.38082	6.29968e-05	0.000136615	yes	down
ENSSSCG00000002383	FOS	11002	2563	162.903	39.2867	-2.0519	7.50351e-101	3.06172e-99	yes	down
ENSSSCG00000002385	TGFB3	2408.67	476	27.1567	5.59333	-2.27953	5.89168e-181	7.49914e-179	yes	down
ENSSSCG00000002386	IFT43	275.667	101.667	11.45	4.38333	-1.38525	1.37476e-22	8.08546e-22	yes	down
ENSSSCG00000002396	GSTZ1	466.667	96.3333	8.47667	1.74333	-2.28165	1.38702e-52	2.16046e-51	yes	down
ENSSSCG00000002398	TMEM63C	59.3333	203.667	0.42	1.49	1.82685	2.58375e-29	1.99495e-28	yes	up
ENSSSCG00000002399	NGB	0	5	0.001	0.0533333	5.73697	0.000180088	0.000374035	yes	up
ENSSSCG00000002406	AHSA1	1788.33	3482.33	20.37	41.2467	1.01783	1.35463e-40	1.52104e-39	yes	up
ENSSSCG00000002412	STON2	5	13.6667	0.0533333	0.153333	1.52356	0.000962062	0.00185495	yes	up
ENSSSCG00000002423	KCNK10	0	2.33333	0.001	0.0566667	5.82443	0.0264431	0.0422534	yes	up
ENSSSCG00000002427	EML5	7	20	0.0466667	0.14	1.58496	0.000434925	0.00086934	yes	up
ENSSSCG00000002441	PPP4R3A	1087.33	2807	9.11	24.82	1.44598	1.2658e-72	3.14258e-71	yes	up
ENSSSCG00000002443	TC2N	2	15.3333	0.02	0.156667	2.96963	8.89126e-07	2.26511e-06	yes	up
ENSSSCG00000002447	CPSF2	1327.33	593	12.6867	5.80333	-1.12836	3.4876e-41	3.96035e-40	yes	down
ENSSSCG00000002456	CHGA	123.333	257.333	1.73667	3.74333	1.108	2.64095e-12	9.49694e-12	yes	up
ENSSSCG00000002467	ASB2	330.333	11.6667	3.43667	0.143333	-4.58356	3.91142e-126	2.38261e-124	yes	down
ENSSSCG00000002481	SERPINA5	0	3	0.001	0.0966667	6.59495	0.00660364	0.0115342	yes	up
ENSSSCG00000002507	BCL11B	0.666667	5	0.01	0.0733333	2.87447	0.00497686	0.0088367	yes	up
ENSSSCG00000002512	DEGS2	1.98667	55.42	0.0233333	0.663333	4.82927	1.07273e-24	6.87839e-24	yes	up
ENSSSCG00000002525	TRAF3	1069	2198	8.42	17.5333	1.05821	1.6925e-39	1.84338e-38	yes	up
ENSSSCG00000002544	PPP1R13B	289.77	581.25	2.73	5.67	1.05445	4.8116e-27	3.41944e-26	yes	up
ENSSSCG00000002555	JAG2	20.6667	49.6667	0.183333	0.48	1.38857	0.000176098	0.000365882	yes	up
ENSSSCG00000002623	GSTA1	2	69	0.03	1.14	5.24793	1.07882e-42	1.29053e-41	yes	up
ENSSSCG00000002639	TUBB3	18.4067	115.883	0.31	2.02	2.70402	4.32189e-38	4.53626e-37	yes	up
ENSSSCG00000002648	CBFA2T3	6.33333	1.66667	0.136667	0.0366667	-1.89812	0.0124096	0.0208325	yes	down
ENSSSCG00000002650	APRT	487.667	198	23.0767	9.74333	-1.24395	1.00921e-24	6.48083e-24	yes	down
ENSSSCG00000002653	JPH3	0.333333	7	0.00666667	0.146667	4.45943	9.33794e-05	0.000199234	yes	up
ENSSSCG00000002664	-	923.193	426.917	7.96333	3.81333	-1.06232	3.17009e-26	2.17581e-25	yes	down
ENSSSCG00000002667	ZDHHC7	3901.33	1499	56.7533	22.5133	-1.33393	1.27727e-57	2.28836e-56	yes	down
ENSSSCG00000002669	CRISPLD2	380	78.3333	3.75	0.793333	-2.24089	3.20434e-61	6.2106e-60	yes	down
ENSSSCG00000002675	DNAAF1	9	2.33333	0.16	0.04	-2	0.00357925	0.00646486	yes	down
ENSSSCG00000002689	CMIP	605.667	1550	7.18333	19.0167	1.40454	1.25163e-70	2.98153e-69	yes	up
ENSSSCG00000002690	GAN	275.333	666.667	2.31333	6.05333	1.38776	1.57996e-24	1.00777e-23	yes	up
ENSSSCG00000002696	VAT1L	548.35	181	5.49	1.88	-1.54607	8.00883e-46	1.03562e-44	yes	down
ENSSSCG00000002697	NUDT7	753	298.333	28.22	11.7333	-1.26611	1.07897e-42	1.29053e-41	yes	down
ENSSSCG00000002709	-	158.333	44	1.90333	0.553333	-1.78231	8.24569e-23	4.89007e-22	yes	down
ENSSSCG00000002712	LDHD	381.333	47.6667	7.73667	0.953333	-3.02066	3.05606e-98	1.20658e-96	yes	down
ENSSSCG00000002719	EXOSC6	42.3333	12	2.17667	0.653333	-1.73623	7.48863e-06	1.76686e-05	yes	down
ENSSSCG00000002734	MARVELD3	0.666667	7.66667	0.0133333	0.156667	3.55459	0.000132702	0.000279669	yes	up
ENSSSCG00000002736	TAT	0	2.66667	0.001	0.0333333	5.05889	0.0236935	0.0381242	yes	up
ENSSSCG00000002738	ZNF23	52	142	1.10667	3.21	1.53635	8.87493e-20	4.61356e-19	yes	up
ENSSSCG00000002749	-	32.3567	103.293	0.416667	1.71667	2.04264	8.43559e-18	4.02567e-17	yes	up
ENSSSCG00000002754	NQO1	163	853.333	3.42333	19.1767	2.48588	9.06745e-92	3.2086e-90	yes	up
ENSSSCG00000002755	NFAT5	678	2054.33	4.55333	14.9933	1.71933	4.67285e-87	1.50947e-85	yes	up
ENSSSCG00000002759	-	813.37	279.78	7.59333	2.68667	-1.49892	9.77465e-53	1.53232e-51	yes	down
ENSSSCG00000002768	CENPT	94.3333	20.6333	2.10333	0.293333	-2.84206	2.3376e-15	9.92042e-15	yes	down
ENSSSCG00000002777	HSD11B2	27	5	0.566667	0.11	-2.365	1.17538e-08	3.40825e-08	yes	down
ENSSSCG00000002783	SLC9A5	10	31	0.15	0.49	1.70782	1.68475e-07	4.52308e-07	yes	up
ENSSSCG00000002786	ELMO3	33.3333	6.33333	0.65	0.13	-2.32193	6.09741e-09	1.80301e-08	yes	down
ENSSSCG00000002795	CDH11	4628.44	1256.3	35.46	10.3333	-1.77889	6.06473e-70	1.43071e-68	yes	down
ENSSSCG00000002806	MMP15	1109.33	388	12.35	4.39333	-1.49112	2.39936e-43	2.92728e-42	yes	down
ENSSSCG00000002808	ZNF319	200	404.333	1.98667	4.21667	1.08575	4.30564e-20	2.26308e-19	yes	up
ENSSSCG00000002814	ADGRG3	24.6667	68.3333	0.216667	0.62	1.51679	2.13869e-07	5.70317e-07	yes	up
ENSSSCG00000002815	ADGRG1	7877	2760.67	83.2733	30.4033	-1.45363	4.25072e-96	1.61112e-94	yes	down
ENSSSCG00000002828	LPCAT2	14.6667	127.333	0.13	1.14	3.13245	1.90516e-32	1.63948e-31	yes	up
ENSSSCG00000002838	ZNF423	4	57	0.0366667	0.486667	3.73039	6.34247e-23	3.7917e-22	yes	up
ENSSSCG00000002846	DNAJA2	1992.67	3831	44.2333	92.7833	1.06873	1.08263e-52	1.69251e-51	yes	up
ENSSSCG00000002849	-	243.333	8	3.06667	0.106667	-4.84549	2.89811e-110	1.37306e-108	yes	down
ENSSSCG00000002852	PLEKHF1	1418.33	274	30.62	6.12	-2.32287	8.64813e-134	6.07006e-132	yes	down
ENSSSCG00000002855	-	234	622.663	3.43667	9.57333	1.47801	7.72147e-55	1.26876e-53	yes	up
ENSSSCG00000002857	-	8	15.6667	0.106667	0.223333	1.06609	0.0102662	0.0174281	yes	up
ENSSSCG00000002863	LRP3	1570.57	735.463	21.7433	10.0033	-1.12009	1.0619e-21	6.00321e-21	yes	down
ENSSSCG00000002864	SLC7A10	3.1	12.87	0.0266667	0.123333	2.20945	0.000488529	0.000971589	yes	up
ENSSSCG00000002866	CEBPA	10.6667	29.6667	0.416667	1.17667	1.49774	0.000148851	0.000311969	yes	up
ENSSSCG00000002884	LSR	85.6667	36.6667	1.91667	0.88	-1.12302	9.697e-08	2.65477e-07	yes	down
ENSSSCG00000002898	-	1140.4	529.1	13.99	6.71333	-1.05929	6.16604e-25	3.99878e-24	yes	down
ENSSSCG00000002906	ETV2	15.3333	33.6667	0.653333	1.44333	1.14351	9.94537e-05	0.000211744	yes	up
ENSSSCG00000002923	WDR62	219.333	96.3333	1.71	0.78	-1.13245	2.27097e-15	9.64484e-15	yes	down
ENSSSCG00000002926	TBCB	1731	740.667	72.38	32.67	-1.14762	4.41793e-52	6.75805e-51	yes	down
ENSSSCG00000002930	ZNF260	212	95.6667	1.96333	0.976667	-1.00737	1.62319e-13	6.26078e-13	yes	down
ENSSSCG00000002932	ZNF567	72.6667	191.667	0.853333	2.38667	1.48382	2.69282e-22	1.56167e-21	yes	up
ENSSSCG00000002953	-	374.333	140.333	37.7933	14.5567	-1.37645	9.60022e-26	6.44651e-25	yes	down
ENSSSCG00000002965	ACTN4	22338.7	7960	204.33	76.83	-1.41116	3.03843e-97	1.16457e-95	yes	down
ENSSSCG00000002972	-	85.3333	30.6667	2.22	0.866667	-1.35701	4.14097e-10	1.31451e-09	yes	down
ENSSSCG00000002983	LGALS13	3.33333	0.333333	0.103333	0.01	-3.36923	0.0240379	0.0386456	yes	down
ENSSSCG00000003022	TMEM145	6.66667	15	0.106667	0.24	1.16993	0.0124341	0.0208675	yes	up
ENSSSCG00000003024	-	2.33333	16.9133	0.08	0.566667	2.82443	6.09301e-07	1.57506e-06	yes	up
ENSSSCG00000003037	ZNF574	304	879	4.67667	14	1.58187	1.8483e-52	2.86849e-51	yes	up
ENSSSCG00000003040	ARHGEF1	909.21	224.293	10.1033	2.62667	-1.94353	1.73776e-97	6.75155e-96	yes	down
ENSSSCG00000003044	-	2	8.33333	0.09	0.39	2.11548	0.00196011	0.00365493	yes	up
ENSSSCG00000003047	-	19	5.66667	0.263333	0.0866667	-1.60334	0.000132788	0.000279816	yes	down
ENSSSCG00000003051	-	65.3333	3.33333	1.99667	0.11	-4.18202	7.90015e-28	5.77808e-27	yes	down
ENSSSCG00000003054	ZNF575	43	18.6667	2.26667	1.04333	-1.11937	0.000100154	0.000213102	yes	down
ENSSSCG00000003062	LYPD3	2	15.3333	0.0366667	0.296667	3.0163	3.21043e-06	7.80572e-06	yes	up
ENSSSCG00000003066	IRGC	0	3.66667	0.001	0.11	6.78136	0.00207864	0.00386286	yes	up
ENSSSCG00000003070	-	186.333	396.667	2.29667	5.03667	1.13293	3.94064e-25	2.5722e-24	yes	up
ENSSSCG00000003103	FKRP	480.667	154	5.05667	1.71667	-1.55858	3.56098e-47	4.75987e-46	yes	down
ENSSSCG00000003112	-	30.6667	70.3333	2.14333	5.16	1.26751	4.51317e-09	1.34481e-08	yes	up
ENSSSCG00000003113	C5AR2	79.6667	34	3.20667	1.43333	-1.1617	1.08279e-07	2.95252e-07	yes	down
ENSSSCG00000003114	DHX34	611.667	240	5.10333	2.06	-1.3088	1.06058e-33	9.62191e-33	yes	down
ENSSSCG00000003119	ZNF541	0.666667	4.66667	0.00666667	0.0433333	2.70044	0.0131207	0.0219636	yes	up
ENSSSCG00000003135	KCNJ14	11.3333	55.6667	0.173333	0.886667	2.35484	1.53281e-18	7.54942e-18	yes	up
ENSSSCG00000003137	PLEKHA4	688.333	331.333	9.34333	4.66	-1.00361	6.67739e-19	3.33889e-18	yes	down
ENSSSCG00000003145	FUT2	7.74667	1.66667	0.123333	0.03	-2.03953	0.00351913	0.00635965	yes	down
ENSSSCG00000003148	DBP	71.3933	17.23	1.53667	0.383333	-2.00313	8.25497e-15	3.40253e-14	yes	down
ENSSSCG00000003153	FTL	25846.5	215949	1137.11	9854.74	3.11545	2.14177e-291	7.61044e-289	yes	up
ENSSSCG00000003155	PPP1R15A	2428.33	6711.34	42.88	122.65	1.51617	5.8235e-66	1.24899e-64	yes	up
ENSSSCG00000003158	DHDH	490.903	213.423	17.74	7.95667	-1.15677	6.1395e-23	3.67422e-22	yes	down
ENSSSCG00000003160	NTF4	13.6667	5.33333	0.456667	0.196667	-1.21539	0.0289673	0.046041	yes	down
ENSSSCG00000003161	PRRG2	3	0	0.2	0.001	-7.64386	0.0153127	0.0253468	yes	down
ENSSSCG00000003167	FLT3LG	130.667	47	4.54667	1.81333	-1.32617	9.29715e-17	4.21063e-16	yes	down
ENSSSCG00000003177	BCL2L12	223	63.3333	10.67	2.83667	-1.91129	2.26241e-23	1.37518e-22	yes	down
ENSSSCG00000003183	RRAS	3705.33	1522.33	159.413	68.14	-1.2262	8.09941e-60	1.53322e-58	yes	down
ENSSSCG00000003214	KCNC3	75	378	0.486667	2.59	2.41195	2.90708e-48	4.01808e-47	yes	up
ENSSSCG00000003216	POLD1	319.667	95.6667	3.55667	1.09	-1.7062	6.22209e-37	6.27953e-36	yes	down
ENSSSCG00000003231	NKG7	0.666667	6.33333	0.0233333	0.216667	3.21501	0.00158961	0.00299189	yes	up
ENSSSCG00000003235	-	17.72	6.10333	0.72	0.233333	-1.6256	0.00219172	0.00406061	yes	down
ENSSSCG00000003239	HAS1	2.66667	16.3333	0.0533333	0.316667	2.56986	4.6564e-05	0.000102069	yes	up
ENSSSCG00000003241	ZNF614	19.6667	57	0.313333	1.02667	1.7122	1.02178e-06	2.58759e-06	yes	up
ENSSSCG00000003243	-	12.4033	34.5	0.133333	0.38	1.51096	1.1726e-05	2.72145e-05	yes	up
ENSSSCG00000003253	-	5460.67	1319	86.21	20.6833	-2.05939	1.66892e-178	2.03322e-176	yes	down
ENSSSCG00000003269	LENG9	258.333	72.6667	4.57333	1.32667	-1.78544	5.7892e-31	4.72217e-30	yes	down
ENSSSCG00000003289	ISOC2	313.567	127.627	12.2533	5.15	-1.25053	1.54865e-20	8.29838e-20	yes	down
ENSSSCG00000003302	TMEM86B	0.666667	4	0.0233333	0.136667	2.5502	0.0200333	0.0325945	yes	up
ENSSSCG00000003326	-	116.333	798.333	0.736667	5.38	2.86852	1.51512e-137	1.1091e-135	yes	up
ENSSSCG00000003329	ACAP3	467.517	167.863	2.57333	0.953333	-1.43259	4.40293e-28	3.24671e-27	yes	down
ENSSSCG00000003333	C1QTNF12	9.33333	2.66667	0.313333	0.0866667	-1.85415	0.00923544	0.0157835	yes	down
ENSSSCG00000003338	PUSL1	58.56	10.3033	1.89333	0.33	-2.52039	4.3854e-16	1.92281e-15	yes	down
ENSSSCG00000003339	INTS11	923.44	352.363	16.53	6.36333	-1.37723	1.8618e-45	2.38937e-44	yes	down
ENSSSCG00000003341	TAS1R3	242	100.333	1.49667	0.653333	-1.19586	2.54612e-18	1.24289e-17	yes	down
ENSSSCG00000003344	VWA1	85.3333	221.667	2.08333	5.50333	1.40141	2.77584e-19	1.41581e-18	yes	up
ENSSSCG00000003371	GPR153	228	919.667	5.13	21.86	2.09126	7.4434e-93	2.70116e-91	yes	up
ENSSSCG00000003379	KLHL21	1673.16	4239.06	13.26	35.2967	1.41245	1.07891e-77	2.97765e-76	yes	up
ENSSSCG00000003382	TAS1R1	41.6667	9	0.673333	0.143333	-2.23195	6.05333e-12	2.12615e-11	yes	down
ENSSSCG00000003399	RBP7	0	3.66667	0.001	0.223333	7.80305	0.0103093	0.0174926	yes	up
ENSSSCG00000003402	PGD	1567	3418	44.6733	101.9	1.18967	4.99325e-68	1.12207e-66	yes	up
ENSSSCG00000003404	DFFA	705.333	285.667	15.2567	6.44333	-1.24356	4.73926e-42	5.55171e-41	yes	down
ENSSSCG00000003412	EXOSC10	630.667	210.333	5.25333	1.80667	-1.5399	1.47329e-40	1.6521e-39	yes	down
ENSSSCG00000003414	-	17.6667	7.33333	0.2	0.09	-1.152	0.0141742	0.0235743	yes	down
ENSSSCG00000003428	MTHFR	457	208	3.11	1.4	-1.15149	1.04492e-22	6.17537e-22	yes	down
ENSSSCG00000003435	MIIP	333.333	68.6667	7.60333	1.65333	-2.20125	2.01771e-37	2.07064e-36	yes	down
ENSSSCG00000003437	TNFRSF8	50	23	1.20667	0.593333	-1.02411	2.14798e-05	4.85952e-05	yes	down
ENSSSCG00000003439	DHRS3	304.333	70	5.21667	1.21333	-2.10415	2.24845e-32	1.931e-31	yes	down
ENSSSCG00000003451	-	4273	988	70.5667	17.0633	-2.04809	1.08471e-156	1.00548e-154	yes	down
ENSSSCG00000003461	RSC1A1	761	1790	4.28667	11.0167	1.36176	1.15458e-69	2.70873e-68	yes	up
ENSSSCG00000003464	DNAJC16	461.333	1090.33	2.91333	7.31333	1.32786	2.84422e-54	4.63777e-53	yes	up
ENSSSCG00000003465	FBLIM1	4530.33	1157.67	66.42	17.62	-1.9144	2.33722e-140	1.81198e-138	yes	down
ENSSSCG00000003471	EPHA2	1374.67	3572	13.4233	36.6533	1.4492	7.41426e-77	2.00726e-75	yes	up
ENSSSCG00000003472	ARHGEF19	111.667	47	1.50667	0.616667	-1.2888	2.09743e-09	6.36996e-09	yes	down
ENSSSCG00000003473	RSG1	103.667	19.3333	3.22333	0.623333	-2.37048	5.88995e-25	3.8241e-24	yes	down
ENSSSCG00000003479	MFAP2	118	32.6667	3.63333	1.03	-1.81865	6.1259e-20	3.20698e-19	yes	down
ENSSSCG00000003481	PADI1	52.3333	21.3333	0.466667	0.2	-1.22239	1.51948e-06	3.79725e-06	yes	down
ENSSSCG00000003482	PADI3	7.66667	0.666667	0.15	0.0166667	-3.16993	0.00119214	0.00227134	yes	down
ENSSSCG00000003486	ARHGEF10L	1435.67	655	13	6.26667	-1.05274	1.06047e-32	9.24712e-32	yes	down
ENSSSCG00000003491	AKR7A2	633.77	257.217	17.7867	7.58333	-1.22989	6.69945e-37	6.7533e-36	yes	down
ENSSSCG00000003493	CAPZB	9247.33	4032	279.78	131.093	-1.0937	4.69929e-60	8.91558e-59	yes	down
ENSSSCG00000003524	C1QA	4.33333	0	0.1	0.001	-6.64386	0.00221741	0.00410642	yes	down
ENSSSCG00000003527	EPHB2	12.6667	77	0.146667	0.933333	2.66985	9.98992e-26	6.69764e-25	yes	up
ENSSSCG00000003541	STPG1	5.66667	0.666667	0.226667	0.0233333	-3.28011	0.00764217	0.0132256	yes	down
ENSSSCG00000003549	LDLRAP1	2670.33	954	38.2233	14.3133	-1.41709	8.87223e-92	3.14605e-90	yes	down
ENSSSCG00000003551	PAQR7	810.667	2685.67	14.23	49.28	1.79207	9.03348e-138	6.66991e-136	yes	up
ENSSSCG00000003552	AUNIP	12.5433	25.0967	0.266667	0.56	1.07039	0.00158359	0.00298087	yes	up
ENSSSCG00000003555	HMGN2	3768.33	8388.74	132.51	322.72	1.28418	2.28683e-73	5.72749e-72	yes	up
ENSSSCG00000003559	ARID1A	1888.86	3997.75	10.11	23.0933	1.19169	2.70354e-52	4.16546e-51	yes	up
ENSSSCG00000003561	ZDHHC18	194	476.667	2.73333	7.08333	1.37377	1.15864e-35	1.11397e-34	yes	up
ENSSSCG00000003578	FGR	28	6.33333	0.39	0.0833333	-2.22651	3.18856e-08	8.98612e-08	yes	down
ENSSSCG00000003584	THEMIS2	10	19.3333	0.0733333	0.153333	1.06413	0.0161327	0.0265905	yes	up
ENSSSCG00000003590	PTPRU	793.333	2048	5.88333	16.0067	1.44397	9.93014e-80	2.80876e-78	yes	up
ENSSSCG00000003599	-	1.66667	11.3333	0.03	0.236667	2.97982	1.85495e-05	4.22009e-05	yes	up
ENSSSCG00000003601	HCRTR1	20.06	4	0.46	0.0933333	-2.30117	1.78758e-06	4.44186e-06	yes	down
ENSSSCG00000003604	ADGRB2	328.333	136.333	2.37667	1.02333	-1.21566	2.55016e-20	1.355e-19	yes	down
ENSSSCG00000003621	ZSCAN20	114.667	351.333	0.966667	3.14667	1.70273	1.47164e-32	1.27542e-31	yes	up
ENSSSCG00000003622	CSMD2	7.66667	44.3333	0.03	0.186667	2.63743	3.02111e-13	1.14736e-12	yes	up
ENSSSCG00000003632	-	0	4.33333	0.001	0.18	7.49185	0.000512658	0.00101756	yes	up
ENSSSCG00000003633	TEKT2	0	19.3333	0.001	0.53	9.04985	2.82184e-11	9.55138e-11	yes	up
ENSSSCG00000003646	POU3F1	0	7.66667	0.001	0.236667	7.88671	1.45693e-06	3.64576e-06	yes	up
ENSSSCG00000003687	EPB41L3	1474.33	547	14.65	5.71667	-1.35765	9.90514e-48	1.34722e-46	yes	down
ENSSSCG00000003693	MYOM1	74.6133	23.2333	0.58	0.193333	-1.58496	1.68898e-08	4.84889e-08	yes	down
ENSSSCG00000003697	NDC80	138	37.3333	1.11	0.306667	-1.85582	2.96417e-18	1.44366e-17	yes	down
ENSSSCG00000003700	ESCO1	152.667	641	1.21667	5.51333	2.17999	3.7289e-90	1.28226e-88	yes	up
ENSSSCG00000003707	NPC1	1047.33	2146	9.7	20.86	1.10468	6.87829e-50	1.00014e-48	yes	up
ENSSSCG00000003711	CABYR	15.3333	37.6667	0.296667	0.73	1.29905	1.24924e-05	2.88987e-05	yes	up
ENSSSCG00000003714	HRH4	5.33333	43	0.0966667	0.86	3.15325	1.87496e-14	7.57805e-14	yes	up
ENSSSCG00000003718	TAF4B	297	866.667	2.54667	7.81667	1.61794	5.10002e-48	6.99807e-47	yes	up
ENSSSCG00000003721	CHST9	68.6667	7	1.04333	0.13	-3.00462	3.54087e-26	2.42348e-25	yes	down
ENSSSCG00000003729	RNF125	324	775.333	2.24333	5.73667	1.35457	4.8718e-36	4.75363e-35	yes	up
ENSSSCG00000003730	RNF138	329.667	819	6.37333	16.6133	1.38222	2.48613e-42	2.92842e-41	yes	up
ENSSSCG00000003731	GAREM1	275.333	545	1.51667	3.18667	1.07114	5.57674e-21	3.05253e-20	yes	up
ENSSSCG00000003732	MEP1B	1	84.3333	0.0133333	1.02	6.25739	1.6933e-31	1.40677e-30	yes	up
ENSSSCG00000003737	NOL4	0.666667	4	0.00666667	0.04	2.58496	0.020042	0.0325992	yes	up
ENSSSCG00000003740	ZSCAN30	7.66667	23.6667	0.143333	0.433333	1.5961	9.48917e-06	2.22043e-05	yes	up
ENSSSCG00000003741	-	78	186.333	0.616667	1.61333	1.38748	1.65094e-20	8.83818e-20	yes	up
ENSSSCG00000003757	SSX2IP	244.59	486.643	1.79667	3.77	1.06924	6.1549e-26	4.16744e-25	yes	up
ENSSSCG00000003761	ADGRL2	1370.33	3507.33	9.39	25.4267	1.43715	7.85318e-77	2.11936e-75	yes	up
ENSSSCG00000003763	IFI44	1676	206.667	29.7567	3.78	-2.97675	3.67124e-209	6.26166e-207	yes	down
ENSSSCG00000003774	-	0.333333	4.33333	0.01	0.14	3.80735	0.00579904	0.0102052	yes	up
ENSSSCG00000003775	-	801	2171.33	19.5767	58.4733	1.57864	5.0741e-83	1.4973e-81	yes	up
ENSSSCG00000003781	-	0	2.66667	0.001	0.0166667	4.05889	0.0120784	0.0203165	yes	up
ENSSSCG00000003787	ZRANB2	944.333	2023	13.6533	31.01	1.18348	7.51456e-52	1.14436e-50	yes	up
ENSSSCG00000003788	PTGER3	9.66667	21.6667	0.296667	0.723333	1.28582	0.000644372	0.00126618	yes	up
ENSSSCG00000003789	CTH	1705.67	3773	36.1033	84.2933	1.22329	2.25413e-68	5.11256e-67	yes	up
ENSSSCG00000003805	PDE4B	28.0233	307.41	0.256667	2.86667	3.48141	1.48532e-52	2.31145e-51	yes	up
ENSSSCG00000003807	DNAJC6	98.6667	255.667	0.903333	2.22667	1.30156	8.29214e-25	5.34508e-24	yes	up
ENSSSCG00000003815	ALG6	264	69.6667	5.24	1.43333	-1.87019	5.23847e-41	5.93276e-40	yes	down
ENSSSCG00000003826	HOOK1	1.66667	9.33333	0.04	0.22	2.45943	0.000244923	0.000502394	yes	up
ENSSSCG00000003832	TACSTD2	21.6667	233.333	0.426667	4.89667	3.52062	2.57723e-70	6.13072e-69	yes	up
ENSSSCG00000003848	LRP8	354	1023.33	5.26333	16.6733	1.66349	9.78911e-61	1.87599e-59	yes	up
ENSSSCG00000003851	CPT2	700.333	219.333	8.75667	2.88	-1.60431	2.66652e-50	3.91733e-49	yes	down
ENSSSCG00000003862	CC2D1B	933	188	9.68333	2.05333	-2.23754	9.76007e-92	3.44654e-90	yes	down
ENSSSCG00000003868	-	5	1	0.526667	0.126667	-2.05585	0.024552	0.0394275	yes	down
ENSSSCG00000003888	STIL	104	207	0.596667	1.26667	1.08604	8.04609e-17	3.66055e-16	yes	up
ENSSSCG00000003909	PIK3R3	406	106	3.32	0.793333	-2.06518	2.83451e-55	4.7444e-54	yes	down
ENSSSCG00000003914	-	7104.72	42511	269.35	1666.36	2.62915	7.72885e-272	2.39679e-269	yes	up
ENSSSCG00000003917	TESK2	102.18	1195.2	0.976667	15.77	4.01317	2.06682e-127	1.3008e-125	yes	up
ENSSSCG00000003918	TOE1	88.4867	24.4667	2.39333	0.7	-1.77359	8.91804e-18	4.25234e-17	yes	down
ENSSSCG00000003920	HPDL	11.7133	2.78333	0.423333	0.12	-1.81876	0.00270738	0.00496741	yes	down
ENSSSCG00000003921	ZSWIM5	5	262.44	0.0566667	2.51333	5.47096	2.00718e-55	3.37619e-54	yes	up
ENSSSCG00000003922	UROD	4375	860.56	48.8767	10.0433	-2.28291	4.51342e-163	4.42418e-161	yes	down
ENSSSCG00000003923	HECTD3	1521.33	232.333	17.7867	2.79333	-2.67074	8.25215e-185	1.0996e-182	yes	down
ENSSSCG00000003928	PLK3	529.333	1839.33	8.47	30.2533	1.83666	1.4816e-74	3.80002e-73	yes	up
ENSSSCG00000003931	KIF2C	316	30.3333	3.35667	0.343333	-3.28935	1.57205e-94	5.82887e-93	yes	down
ENSSSCG00000003941	SZT2	800.257	337.267	3.66333	1.62333	-1.1742	9.00439e-40	9.87011e-39	yes	down
ENSSSCG00000003949	CDC20	588.173	73.2933	4.60667	0.586667	-2.97311	2.18675e-101	8.98728e-100	yes	down
ENSSSCG00000003950	TIE1	43.6667	6.66667	0.456667	0.0733333	-2.6386	1.09071e-15	4.70012e-15	yes	down
ENSSSCG00000003951	C1orf210	6.33333	1.33333	0.183333	0.0333333	-2.45943	0.00955581	0.0163049	yes	down
ENSSSCG00000003968	RIMKLA	8.66667	18.3333	0.243333	0.533333	1.1321	0.00546515	0.00965043	yes	up
ENSSSCG00000003980	EXO5	124.447	567.233	2.32333	11.1033	2.25672	1.2222e-91	4.307e-90	yes	up
ENSSSCG00000003983	SMAP2	8078.67	2670.33	103.063	35.65	-1.53156	2.10596e-114	1.07543e-112	yes	down
ENSSSCG00000003984	ZNF134	311	709.667	5.76667	13.9067	1.26997	5.43249e-40	6.00496e-39	yes	up
ENSSSCG00000003990	ZNF671	78.6933	283.373	0.913333	3.82	2.06436	7.29961e-31	5.93433e-30	yes	up
ENSSSCG00000003995	ZNF606	145.667	321.333	1.44	3.34667	1.21666	5.99651e-24	3.73954e-23	yes	up
ENSSSCG00000003998	ZNF274	144.333	464.667	0.87	2.92667	1.75017	1.8795e-42	2.22308e-41	yes	up
ENSSSCG00000004017	FRMD1	14.3333	3	0.21	0.0266667	-2.97728	0.000139321	0.000292858	yes	down
ENSSSCG00000004018	AFDN	2041.33	911	16.5467	7.73	-1.098	3.24981e-45	4.14266e-44	yes	down
ENSSSCG00000004027	PDE10A	0	7	0.001	0.126667	6.98489	4.26073e-05	9.38417e-05	yes	up
ENSSSCG00000004041	SLC22A1	0.333333	3.33333	0.00666667	0.0733333	3.45943	0.0183628	0.0300197	yes	up
ENSSSCG00000004046	PNLDC1	0	4.33333	0.001	0.106667	6.73697	0.00481558	0.0085664	yes	up
ENSSSCG00000004058	EZR	6396.67	2372.33	93.2033	36.64	-1.34696	1.34857e-79	3.80814e-78	yes	down
ENSSSCG00000004067	CLDN20	23	6.66667	1.21	0.4	-1.59694	0.00114677	0.00218907	yes	down
ENSSSCG00000004071	-	78.3333	577.667	1.29333	9.92333	2.93973	6.10643e-115	3.1561e-113	yes	up
ENSSSCG00000004075	RGS17	33	156.333	0.296667	1.5	2.33805	3.408e-33	3.0306e-32	yes	up
ENSSSCG00000004076	MTRF1L	168.333	353.333	5.03667	11.08	1.13742	7.81019e-18	3.73453e-17	yes	up
ENSSSCG00000004077	FBXO5	49.6667	8.66667	0.316667	0.06	-2.39993	1.36413e-13	5.27348e-13	yes	down
ENSSSCG00000004089	RMND1	239.667	103	4.23333	1.91333	-1.14571	3.29009e-16	1.45152e-15	yes	down
ENSSSCG00000004090	ZBTB2	226.333	458	2.81667	6.02333	1.09657	5.83392e-26	3.95955e-25	yes	up
ENSSSCG00000004101	LRP11	498.037	952.273	5.82333	11.7167	1.00865	2.53919e-32	2.17849e-31	yes	up
ENSSSCG00000004109	ZC3H12D	4.33333	12.6667	0.0466667	0.16	1.77761	0.000646912	0.00127087	yes	up
ENSSSCG00000004113	STXBP5	325	641.333	2.59333	5.60667	1.11234	1.22457e-26	8.55297e-26	yes	up
ENSSSCG00000004121	FBXO30	1532.65	3348	16.8733	41.9667	1.3145	1.50495e-57	2.6878e-56	yes	up
ENSSSCG00000004127	PLAGL1	319.667	1366.67	4.21333	19.85	2.23611	1.0099e-85	3.1898e-84	yes	up
ENSSSCG00000004128	-	0	2.66667	0.001	0.203333	7.6677	0.0154781	0.0255637	yes	up
ENSSSCG00000004138	HIVEP2	1205.33	2376.33	5.64333	11.8967	1.07594	1.82298e-39	1.98043e-38	yes	up
ENSSSCG00000004144	HECA	159.333	526.333	4.58	16.06	1.81005	3.03628e-54	4.94621e-53	yes	up
ENSSSCG00000004146	REPS1	577	1343.67	8.17	19.9533	1.28822	1.59913e-52	2.48404e-51	yes	up
ENSSSCG00000004148	-	239.333	830.667	2.93667	10.67	1.86131	3.44629e-88	1.13694e-86	yes	up
ENSSSCG00000004149	NHSL1	87	199.667	0.586667	1.50667	1.36075	9.76211e-21	5.2942e-20	yes	up
ENSSSCG00000004154	TNFAIP3	456.333	92.3333	3.94333	0.86	-2.19701	1.23598e-40	1.39148e-39	yes	down
ENSSSCG00000004159	SLC35D3	1.33333	5.33333	0.02	0.0933333	2.22239	0.0291888	0.0463585	yes	up
ENSSSCG00000004160	PEX7	276	135.333	6.90667	3.43667	-1.00698	1.97377e-10	6.36985e-10	yes	down
ENSSSCG00000004163	BCLAF1	3137	1226	29.9133	12.79	-1.22577	1.40269e-54	2.30041e-53	yes	down
ENSSSCG00000004166	AHI1	336.667	1199	2.84	10.3833	1.87031	6.84304e-67	1.49061e-65	yes	up
ENSSSCG00000004167	MYB	0.666667	10.3333	0.00666667	0.0933333	3.80735	8.84679e-07	2.25412e-06	yes	up
ENSSSCG00000004181	VNN1	4.33333	0.333333	0.1	0.01	-3.32193	0.021463	0.0347647	yes	down
ENSSSCG00000004192	CTGF	53607	13039.7	593.307	153.213	-1.95324	1.77626e-135	1.27294e-133	yes	down
ENSSSCG00000004195	ARG1	1.33333	26	0.0366667	0.716667	4.28876	1.03488e-15	4.46407e-15	yes	up
ENSSSCG00000004196	MED23	589.667	1398	4.79333	11.9633	1.31952	1.87024e-58	3.42999e-57	yes	up
ENSSSCG00000004201	TMEM200A	1548.33	273.333	42.5633	7.91667	-2.42665	4.40859e-167	4.55715e-165	yes	down
ENSSSCG00000004205	ARHGAP18	2278.67	749	32.0133	11.56	-1.46953	2.62597e-51	3.95659e-50	yes	down
ENSSSCG00000004209	PTPRK	1103.67	2580	7.76667	19.52	1.32959	1.96053e-58	3.58785e-57	yes	up
ENSSSCG00000004215	-	103.793	41.1033	0.58	0.243333	-1.25312	2.53012e-11	8.59295e-11	yes	down
ENSSSCG00000004218	RSPO3	353.667	38.3333	6.48	0.706667	-3.19689	1.44537e-75	3.77522e-74	yes	down
ENSSSCG00000004220	TRMT11	173	443	3.65333	10.0467	1.45943	7.05422e-31	5.7403e-30	yes	up
ENSSSCG00000004221	-	319	950	5.24667	17.3	1.7213	5.49212e-52	8.37867e-51	yes	up
ENSSSCG00000004222	NCOA7	702.667	1554	5.43	13.0367	1.26355	1.15634e-31	9.67513e-31	yes	up
ENSSSCG00000004225	-	16	62.6667	0.586667	2.36333	2.01021	4.37187e-15	1.82761e-14	yes	up
ENSSSCG00000004236	PKIB	45.6667	217.333	0.986667	4.91	2.31509	3.52893e-46	4.59461e-45	yes	up
ENSSSCG00000004238	HSF2	458.333	1114.67	7.30667	19.1567	1.39056	5.34033e-54	8.65001e-53	yes	up
ENSSSCG00000004244	MAN1A1	1830.33	704.667	14.5367	6.04333	-1.26628	4.66418e-28	3.43638e-27	yes	down
ENSSSCG00000004249	CEP85L	99.6667	197.667	1.69333	3.58667	1.08278	3.81224e-11	1.27995e-10	yes	up
ENSSSCG00000004262	KPNA5	72	164.337	0.56	1.59	1.50553	9.82188e-17	4.44356e-16	yes	up
ENSSSCG00000004275	FAM135A	486	1289.67	3.93	11.6667	1.56979	2.6206e-45	3.3506e-44	yes	up
ENSSSCG00000004280	RIMS1	28.3333	84.6667	0.256667	0.97	1.91809	5.34744e-15	2.22562e-14	yes	up
ENSSSCG00000004281	KCNQ5	40.6667	115	0.35	1.12333	1.68236	1.98206e-17	9.28481e-17	yes	up
ENSSSCG00000004290	TBX18	3	9.33333	0.0233333	0.0766667	1.71621	0.0081618	0.0140699	yes	up
ENSSSCG00000004307	AKIRIN2	2143	4772	46.38	106.743	1.20257	1.4102e-51	2.13799e-50	yes	up
ENSSSCG00000004308	SPACA1	0.333333	3	0.0166667	0.133333	3	0.0303906	0.0481685	yes	up
ENSSSCG00000004324	LYRM2	245.667	109.333	8.99667	4.19	-1.10244	2.48956e-17	1.16207e-16	yes	down
ENSSSCG00000004330	GJA10	2.33333	6.33333	0.0566667	0.173333	1.61298	0.0287655	0.0457417	yes	up
ENSSSCG00000004332	BACH2	18.3333	167.333	0.113333	1.1	3.27886	3.14803e-54	5.12335e-53	yes	up
ENSSSCG00000004357	SIM1	0	2.66667	0.001	0.03	4.90689	0.0135669	0.0226372	yes	up
ENSSSCG00000004367	POPDC3	3.33333	37.3333	0.0566667	0.723333	3.67409	2.31365e-13	8.85586e-13	yes	up
ENSSSCG00000004369	PRDM1	3.66667	159.667	0.02	1.00667	5.65344	9.14589e-70	2.15162e-68	yes	up
ENSSSCG00000004379	SOBP	246.667	527	3.06667	6.97	1.18449	1.49444e-29	1.16442e-28	yes	up
ENSSSCG00000004384	NR2E1	8	55.3333	0.103333	0.746667	2.85316	1.3403e-20	7.20007e-20	yes	up
ENSSSCG00000004387	FOXO3	1300	2472.67	7.3	14.9333	1.03257	1.15515e-42	1.37991e-41	yes	up
ENSSSCG00000004401	DDO	28	7.66667	0.56	0.166667	-1.74846	4.75067e-07	1.23499e-06	yes	down
ENSSSCG00000004403	CDC40	299	908.667	4.17333	13.9333	1.73927	1.08731e-65	2.30948e-64	yes	up
ENSSSCG00000004404	-	46.3333	114.333	0.71	1.84667	1.37903	1.09382e-14	4.47497e-14	yes	up
ENSSSCG00000004408	SMPD2	308.467	116.26	5.32333	2.08	-1.35575	4.25933e-25	2.77703e-24	yes	down
ENSSSCG00000004415	-	18.3333	7.33333	0.116667	0.05	-1.22239	0.00539696	0.00953693	yes	down
ENSSSCG00000004425	LAMA4	1374.67	597.333	10.24	4.74667	-1.10923	3.46221e-33	3.07559e-32	yes	down
ENSSSCG00000004433	HS3ST5	0.666667	7	0.00666667	0.15	4.49185	0.00029057	0.000591545	yes	up
ENSSSCG00000004436	COL10A1	0.333333	4.66667	0.00333333	0.0566667	4.08746	0.0133238	0.0222707	yes	up
ENSSSCG00000004453	SNAP91	0	3.66667	0.001	0.06	5.90689	0.00146716	0.00277273	yes	up
ENSSSCG00000004466	TTK	129.667	7.33333	1.12667	0.0633333	-4.15295	1.08235e-58	1.9979e-57	yes	down
ENSSSCG00000004470	HMGN3	567.667	1149.67	24.91	53.7233	1.10882	7.24459e-35	6.81167e-34	yes	up
ENSSSCG00000004473	PHIP	329.333	1013	2.42	8.04	1.73219	5.02826e-42	5.87411e-41	yes	up
ENSSSCG00000004479	FILIP1	244.667	4.33333	2.32	0.0433333	-5.7425	9.55871e-105	4.09632e-103	yes	down
ENSSSCG00000004490	SETBP1	98	370	0.643333	2.57	1.99813	2.40851e-56	4.16206e-55	yes	up
ENSSSCG00000004497	PSTPIP2	16.3333	6	0.286667	0.123333	-1.21681	0.00630994	0.0110473	yes	down
ENSSSCG00000004500	C18orf25	429.333	939.333	3.19667	7.39	1.20901	6.97964e-40	7.68526e-39	yes	up
ENSSSCG00000004502	RNF165	0.333333	23.3333	0.00666667	0.606667	6.50779	6.7975e-16	2.9576e-15	yes	up
ENSSSCG00000004503	LOXHD1	0	3.66667	0.001	0.0233333	4.54432	0.00600214	0.0105376	yes	up
ENSSSCG00000004511	MYO5B	38.3333	132.333	0.246667	0.85	1.7849	1.62612e-23	9.94093e-23	yes	up
ENSSSCG00000004521	-	2.66667	7.33333	0.03	0.0866667	1.53051	0.0299474	0.0475102	yes	up
ENSSSCG00000004530	STARD6	221.333	43	13.4133	2.71	-2.3073	3.92822e-37	3.99283e-36	yes	down
ENSSSCG00000004537	TXNL1	2113.58	4147.31	29.4167	60.9667	1.05139	9.22053e-47	1.21628e-45	yes	up
ENSSSCG00000004540	ONECUT2	4.33333	20.3333	0.0433333	0.22	2.34395	5.10762e-05	0.000111644	yes	up
ENSSSCG00000004547	-	1801.33	620.333	14.94	5.44333	-1.45662	4.08949e-83	1.21094e-81	yes	down
ENSSSCG00000004548	PIF1	14.3333	1.66667	0.24	0.0266667	-3.16993	4.06429e-07	1.06189e-06	yes	down
ENSSSCG00000004549	RBPMS2	96.3333	328.667	1.92333	6.83333	1.82898	4.94194e-40	5.46626e-39	yes	up
ENSSSCG00000004554	PCLAF	380	26.6667	9.16667	0.696667	-3.71786	2.75535e-84	8.42209e-83	yes	down
ENSSSCG00000004558	CSNK1G1	885.667	2458.67	8.14667	24.22	1.57192	7.757e-87	2.49629e-85	yes	up
ENSSSCG00000004561	HERC1	4816.33	2074.67	12.9633	5.92	-1.13077	5.86419e-55	9.69183e-54	yes	down
ENSSSCG00000004565	CA12	19	8.33333	0.533333	0.216667	-1.29956	0.00525751	0.00930498	yes	down
ENSSSCG00000004570	TPM1	115787	48180	2105.54	973.643	-1.11272	4.7868e-81	1.37216e-79	yes	down
ENSSSCG00000004572	-	7.62667	22.0133	0.193333	0.596667	1.62583	3.2438e-05	7.22275e-05	yes	up
ENSSSCG00000004576	RORA	49	485.333	0.373333	4.35667	3.54469	1.13606e-123	6.70475e-122	yes	up
ENSSSCG00000004586	-	557.333	108.333	7.52	1.88	-2	1.03493e-80	2.95675e-79	yes	down
ENSSSCG00000004588	CCNB2	192	38	3.81667	0.76	-2.32824	4.45272e-22	2.55537e-21	yes	down
ENSSSCG00000004589	RNF111	716	1526.33	6.45667	14.11	1.12786	3.24069e-43	3.93684e-42	yes	up
ENSSSCG00000004598	MYZAP	301	105.667	6.17667	2.24667	-1.45904	1.01251e-33	9.19558e-33	yes	down
ENSSSCG00000004602	-	14.5867	41.8133	0.413333	1.29333	1.64572	4.78743e-08	1.33575e-07	yes	up
ENSSSCG00000004608	DNAAF4	15.6667	6.33333	0.393333	0.17	-1.21022	0.00910614	0.0155844	yes	down
ENSSSCG00000004612	RAB27A	208	94	3.17667	1.54333	-1.04146	3.34111e-12	1.19293e-11	yes	down
ENSSSCG00000004614	UNC13C	54.6667	11.6667	0.27	0.0666667	-2.01792	2.02738e-10	6.54163e-10	yes	down
ENSSSCG00000004616	ONECUT1	0.666667	6.66667	0.00666667	0.0766667	3.52356	0.000449885	0.000897875	yes	up
ENSSSCG00000004621	MYO5C	7.66667	26.3333	0.0433333	0.163333	1.91427	6.33934e-07	1.637e-06	yes	up
ENSSSCG00000004629	-	9.58667	26.9167	0.36	0.896667	1.31657	0.000142944	0.000300032	yes	up
ENSSSCG00000004632	GLDN	439.667	198.333	3.90333	1.87333	-1.0591	1.8291e-22	1.07096e-21	yes	down
ENSSSCG00000004643	SLC27A2	95.4767	15	0.986667	0.163333	-2.59474	1.9552e-25	1.29607e-24	yes	down
ENSSSCG00000004644	HDC	598.857	42.6667	3.32667	0.246667	-3.75344	4.86363e-173	5.605e-171	yes	down
ENSSSCG00000004645	GABPB1	297.667	739.667	4.37667	11.4233	1.38408	2.58244e-50	3.79708e-49	yes	up
ENSSSCG00000004651	GALK2	719.24	316.287	15.7267	7.52333	-1.06377	1.69049e-33	1.51993e-32	yes	down
ENSSSCG00000004656	-	180.667	60.3333	12.6733	4.44333	-1.51208	1.4384e-21	8.09148e-21	yes	down
ENSSSCG00000004666	-	1457	316	34.2567	8.00333	-2.09771	2.4504e-157	2.29637e-155	yes	down
ENSSSCG00000004670	C15orf48	6.66667	16	0.246667	0.553333	1.16559	0.0220078	0.0356167	yes	up
ENSSSCG00000004673	SLC28A2	17.6667	5.33333	0.25	0.0733333	-1.76939	0.00019003	0.000393821	yes	down
ENSSSCG00000004678	DUOX2	22.7533	5.5	0.173333	0.04	-2.11548	1.17782e-05	2.73281e-05	yes	down
ENSSSCG00000004679	SORD	323.333	60.3333	4.16333	0.723333	-2.52501	1.96689e-52	3.04422e-51	yes	down
ENSSSCG00000004695	WDR76	145.79	44.3733	1.93	0.593333	-1.70169	9.6171e-22	5.44225e-21	yes	down
ENSSSCG00000004701	-	63.6667	26.3333	0.693333	0.3	-1.20859	7.5118e-08	2.07148e-07	yes	down
ENSSSCG00000004702	STRC	0.333333	4.66667	0.00333333	0.0366667	3.45943	0.00465742	0.00829629	yes	up
ENSSSCG00000004705	MAP1A	5327.67	10161.7	20.8567	42.2967	1.02004	7.12714e-53	1.11934e-51	yes	up
ENSSSCG00000004709	-	53.3333	103.667	1.84667	3.89667	1.07732	4.49572e-08	1.256e-07	yes	up
ENSSSCG00000004711	LCMT2	136.317	39.9133	2.46333	0.756667	-1.70288	5.66987e-24	3.53713e-23	yes	down
ENSSSCG00000004713	TGM5	354.667	83	6.73	1.67333	-2.00788	1.72271e-54	2.81442e-53	yes	down
ENSSSCG00000004714	EPB42	48.82	19.4	0.373333	0.156667	-1.25277	8.79703e-07	2.24278e-06	yes	down
ENSSSCG00000004718	TTBK2	205.333	561.667	1.42667	4.22667	1.56687	4.4324e-29	3.39923e-28	yes	up
ENSSSCG00000004744	TYRO3	2634	1184.67	28.1833	13.41	-1.07153	2.11141e-45	2.70565e-44	yes	down
ENSSSCG00000004746	ITPKA	19	7	0.583333	0.22	-1.40682	0.00135315	0.00256579	yes	down
ENSSSCG00000004755	DLL4	1.33333	13	0.01	0.0966667	3.27302	2.19763e-07	5.85303e-07	yes	up
ENSSSCG00000004759	SPINT1	5.33333	36.6667	0.08	0.586667	2.87447	6.06713e-14	2.39212e-13	yes	up
ENSSSCG00000004771	CHST14	259	44	9.26333	1.69	-2.45451	1.78796e-38	1.8953e-37	yes	down
ENSSSCG00000004772	BAHD1	1022.67	2612	7.76667	20.73	1.41635	9.06555e-76	2.38614e-74	yes	up
ENSSSCG00000004775	KNSTRN	177.613	80.3333	2.7	1.29333	-1.06187	8.02072e-12	2.79757e-11	yes	down
ENSSSCG00000004782	BUB1B	324.333	15	3.72333	0.176667	-4.39749	4.95952e-109	2.2924e-107	yes	down
ENSSSCG00000004789	THBS1	518616	207387	3602.89	1538.53	-1.2276	4.0061e-48	5.51923e-47	yes	down
ENSSSCG00000004803	ACTC1	0	37.3333	0.001	0.87	9.76487	4.39479e-14	1.74482e-13	yes	up
ENSSSCG00000004813	-	277.333	117	4.57333	2.17333	-1.07334	2.86999e-19	1.45991e-18	yes	down
ENSSSCG00000004819	CERS3	0	15	0.001	0.48	8.90689	6.22949e-10	1.95457e-09	yes	up
ENSSSCG00000004820	LINS1	289	625	4.56667	10.5933	1.21394	5.60407e-26	3.80809e-25	yes	up
ENSSSCG00000004821	ASB7	219	444.667	1.74333	3.75333	1.10632	1.77733e-25	1.18092e-24	yes	up
ENSSSCG00000004822	ALDH1A3	15	67.3333	0.156667	0.716667	2.1936	1.01212e-18	5.02845e-18	yes	up
ENSSSCG00000004829	CACHD1	95	276	0.733333	2.25667	1.62165	6.00322e-34	5.48131e-33	yes	up
ENSSSCG00000004830	-	768.667	140	6.98667	1.35333	-2.36809	1.80915e-97	7.01291e-96	yes	down
ENSSSCG00000004835	MAGEL2	504	179.667	4.69333	1.74333	-1.42876	1.15532e-42	1.37991e-41	yes	down
ENSSSCG00000004836	-	1.66667	12.3333	0.0533333	0.353333	2.72792	1.68916e-05	3.85733e-05	yes	up
ENSSSCG00000004839	-	0	4	0.001	0.0733333	6.1964	0.00159125	0.00299429	yes	up
ENSSSCG00000004847	MPHOSPH10	298.667	665.333	4.41	10.2467	1.2163	6.30718e-41	7.12891e-40	yes	up
ENSSSCG00000004858	SALL3	0	20	0.001	0.216667	7.75933	1.62031e-16	7.24974e-16	yes	up
ENSSSCG00000004884	TMX3	1630.33	3173.33	10.2233	21.3333	1.06124	1.72134e-29	1.33694e-28	yes	up
ENSSSCG00000004891	SERPINB7	20.3367	52.0033	0.18	0.463333	1.36405	9.14149e-07	2.32643e-06	yes	up
ENSSSCG00000004896	PHLPP1	168	565	1.03333	3.60667	1.80336	2.12227e-68	4.82632e-67	yes	up
ENSSSCG00000004897	ZCCHC2	444.333	1128	3.30667	8.64333	1.38621	8.41262e-46	1.08701e-44	yes	up
ENSSSCG00000004898	TNFRSF11A	1.66667	6.33333	0.01	0.07	2.80735	0.0252712	0.0404985	yes	up
ENSSSCG00000004901	PIGN	302.667	643.333	2.37667	5.37333	1.17688	3.67009e-29	2.82096e-28	yes	up
ENSSSCG00000004903	CDH20	1	10.6667	0.01	0.14	3.80735	4.66889e-06	1.12095e-05	yes	up
ENSSSCG00000004907	CCBE1	523	193	10.1067	3.97333	-1.34689	9.68286e-36	9.34112e-35	yes	down
ENSSSCG00000004918	ALPK2	254.667	52	1.42	0.303333	-2.22691	5.69538e-46	7.37029e-45	yes	down
ENSSSCG00000004921	-	144.333	359	1.12667	3.22333	1.51649	8.85026e-30	6.95943e-29	yes	up
ENSSSCG00000004923	SLC51B	24.4733	4.12333	0.34	0.0633333	-2.4245	5.49866e-08	1.52894e-07	yes	down
ENSSSCG00000004928	CILP	5	66	0.0466667	0.6	3.6845	1.11589e-23	6.86849e-23	yes	up
ENSSSCG00000004939	MEGF11	0.333333	9.33333	0.00333333	0.11	5.04439	3.04443e-06	7.41584e-06	yes	up
ENSSSCG00000004948	SMAD6	778.333	29.3333	21.5267	0.823333	-4.7085	5.87634e-139	4.45452e-137	yes	down
ENSSSCG00000004956	SKOR1	1.66667	8.66667	0.0233333	0.123333	2.4021	0.00287077	0.00525082	yes	up
ENSSSCG00000004961	ITGA11	9369.67	4277.33	81.3833	39.9	-1.02834	5.30897e-49	7.48964e-48	yes	down
ENSSSCG00000004962	CORO2B	967	117	10.9033	1.34667	-3.0173	6.85345e-160	6.49403e-158	yes	down
ENSSSCG00000004969	KIF23	410	175	3.1	1.37333	-1.17459	4.64915e-17	2.13678e-16	yes	down
ENSSSCG00000004971	TLE3	209	2030.33	1.79667	18.45	3.36023	2.3841e-255	6.06914e-253	yes	up
ENSSSCG00000004980	THSD4	3440.33	1469.33	27.4967	12.7	-1.11443	1.85779e-28	1.38672e-27	yes	down
ENSSSCG00000004986	TRAPPC6B	549	1247.67	11.7367	28.5167	1.28078	1.78342e-39	1.93993e-38	yes	up
ENSSSCG00000004989	-	467.333	931.333	5.00333	10.5567	1.07719	1.54869e-36	1.5402e-35	yes	up
ENSSSCG00000004990	LRFN5	123	16.3333	1.64333	0.246667	-2.73599	7.88082e-40	8.64963e-39	yes	down
ENSSSCG00000005002	MDGA2	68.6667	275.333	0.83	3.54333	2.09392	2.10011e-31	1.73966e-30	yes	up
ENSSSCG00000005008	POLE2	32.9667	8.73333	0.81	0.223333	-1.85872	8.28257e-06	1.94771e-05	yes	down
ENSSSCG00000005015	SOS2	691.57	1793.6	4.79333	13.4067	1.48385	7.24213e-56	1.23398e-54	yes	up
ENSSSCG00000005020	ATL1	119.963	351.64	0.876667	2.74	1.64408	1.17398e-28	8.85992e-28	yes	up
ENSSSCG00000005023	-	102.333	35	2.93	1.09	-1.42657	5.25432e-13	1.97092e-12	yes	down
ENSSSCG00000005043	DDHD1	722	1454.67	5.37667	11.49	1.09559	1.78091e-36	1.76703e-35	yes	up
ENSSSCG00000005045	BMP4	766.333	259.333	10.1167	3.49	-1.53544	3.01195e-51	4.52216e-50	yes	down
ENSSSCG00000005047	CDKN3	98	42.6667	4.54	1.81	-1.3267	3.48926e-09	1.04776e-08	yes	down
ENSSSCG00000005055	LGALS3	23120.3	5488.33	885.993	221.337	-2.00105	3.34329e-155	3.06577e-153	yes	down
ENSSSCG00000005056	DLGAP5	339.667	22.6667	1.92	0.136667	-3.81237	3.63225e-116	1.92397e-114	yes	down
ENSSSCG00000005067	-	0.666667	4	0.0133333	0.0866667	2.70044	0.0256086	0.0410046	yes	up
ENSSSCG00000005071	C14orf37	117	346.333	1.11667	3.54	1.66455	4.43421e-36	4.33658e-35	yes	up
ENSSSCG00000005073	ARID4A	302	1059.33	2.11	7.88	1.90095	5.56486e-78	1.54836e-76	yes	up
ENSSSCG00000005075	TOMM20L	4.33333	0.333333	0.376667	0.0333333	-3.49825	0.00860817	0.0147841	yes	down
ENSSSCG00000005084	PPM1A	1098.67	2023	14.9133	30.52	1.03315	1.97104e-38	2.08678e-37	yes	up
ENSSSCG00000005087	SIX1	4	16	0.06	0.253333	2.078	1.34716e-05	3.10711e-05	yes	up
ENSSSCG00000005089	SIX4	58	701	0.416667	5.99	3.84559	3.35985e-197	5.2574e-195	yes	up
ENSSSCG00000005090	MNAT1	372.333	772	3.89	8.57667	1.14065	4.48588e-23	2.69406e-22	yes	up
ENSSSCG00000005094	TMEM30B	1.33333	13.3333	0.05	0.57	3.51096	1.8827e-06	4.66938e-06	yes	up
ENSSSCG00000005095	PRKCH	22	86.6667	0.146667	0.6	2.03242	5.63065e-18	2.70449e-17	yes	up
ENSSSCG00000005097	SNAPC1	98.8333	416.917	1.08667	4.79	2.14012	9.15945e-46	1.18262e-44	yes	up
ENSSSCG00000005102	AEN	1718.67	4432.67	24.9433	67.0567	1.42673	2.22593e-87	7.23151e-86	yes	up
ENSSSCG00000005106	NTRK3	15	3.33333	0.32	0.0633333	-2.33703	2.62424e-05	5.89013e-05	yes	down
ENSSSCG00000005109	ESR2	26	0.666667	0.48	0.0133333	-5.16993	1.2498e-15	5.37346e-15	yes	down
ENSSSCG00000005122	TEK	0.666667	44.6667	0.00666667	0.413333	5.9542	7.86414e-27	5.54489e-26	yes	up
ENSSSCG00000005130	ELAVL2	4	12.3333	0.103333	0.233333	1.17509	0.00154512	0.00291199	yes	up
ENSSSCG00000005136	IFNE	4	0.666667	0.293333	0.0533333	-2.45943	0.0264846	0.0423095	yes	down
ENSSSCG00000005150	KLHL9	297.333	129.667	6.33333	2.97333	-1.09088	9.18563e-14	3.58677e-13	yes	down
ENSSSCG00000005174	RRAGA	1021	279.333	44.11	12.84	-1.78046	4.94572e-69	1.14612e-67	yes	down
ENSSSCG00000005186	-	220.333	416	2.31667	4.87333	1.07286	8.63063e-17	3.92126e-16	yes	up
ENSSSCG00000005190	NFIB	2.33333	18.6667	0.0633333	0.28	2.14439	2.14868e-07	5.72622e-07	yes	up
ENSSSCG00000005193	TYRP1	21.3333	5.66667	0.226667	0.06	-1.91754	0.000131349	0.000276989	yes	down
ENSSSCG00000005199	GLDC	37	118	0.256667	0.846667	1.7219	6.67361e-22	3.80304e-21	yes	up
ENSSSCG00000005203	IL33	102	31.3333	1.25667	0.42	-1.58114	1.77915e-10	5.75481e-10	yes	down
ENSSSCG00000005205	-	507	1044.33	2.98	6.55667	1.13765	1.8797e-36	1.85748e-35	yes	up
ENSSSCG00000005206	MLANA	94.6667	38.3333	6	2.42333	-1.30797	9.97227e-07	2.52842e-06	yes	down
ENSSSCG00000005208	RIC1	624.05	1894.67	4.21667	13.49	1.67772	1.19643e-92	4.30512e-91	yes	up
ENSSSCG00000005220	PLPP6	64.6667	15	2.87667	0.723333	-1.99167	5.72348e-14	2.25867e-13	yes	down
ENSSSCG00000005222	SLC1A1	767.333	169.333	7.13	1.66667	-2.09694	9.6619e-88	3.15696e-86	yes	down
ENSSSCG00000005224	GLIS3	117.667	373.333	0.923333	3.14	1.76584	7.36935e-36	7.14563e-35	yes	up
ENSSSCG00000005225	RFX3	13.3333	66.3333	0.2	1.00333	2.32673	5.12998e-18	2.46748e-17	yes	up
ENSSSCG00000005229	VLDLR	9226.33	4138.67	116.927	55.4733	-1.07574	5.89603e-55	9.73502e-54	yes	down
ENSSSCG00000005236	DMRT1	0.333333	16	0.00666667	0.313333	5.55459	1.23185e-11	4.25742e-11	yes	up
ENSSSCG00000005240	DOCK8	5.66667	23.3333	0.0266667	0.136667	2.35755	1.47353e-07	3.97416e-07	yes	up
ENSSSCG00000005247	-	2007.69	5008.34	18.7067	47.7067	1.35064	2.65578e-76	7.09985e-75	yes	up
ENSSSCG00000005252	PTAR1	310	788	2.03333	5.57	1.45383	1.39012e-32	1.206e-31	yes	up
ENSSSCG00000005255	SMC5	479.333	1163.67	3.66	9.53667	1.38164	1.00674e-27	7.32859e-27	yes	up
ENSSSCG00000005266	TMC1	1.66667	7.33333	0.02	0.0733333	1.87447	0.00896575	0.0153565	yes	up
ENSSSCG00000005268	RORB	2.66667	35.6667	0.0266667	0.34	3.67243	3.81292e-17	1.76099e-16	yes	up
ENSSSCG00000005269	TRPM6	18	121	0.116667	0.83	2.83072	3.25251e-35	3.08536e-34	yes	up
ENSSSCG00000005277	GCNT1	2429.67	179.333	37.87	2.94	-3.68717	0	0	yes	down
ENSSSCG00000005278	-	1714.67	242	15.28	2.34	-2.70706	4.82622e-98	1.89232e-96	yes	down
ENSSSCG00000005297	DNAJB5	366.667	114	6.28667	1.98	-1.66679	2.70768e-44	3.36359e-43	yes	down
ENSSSCG00000005308	RUSC2	4336.67	1520.33	31.0067	11.3933	-1.44439	6.32121e-81	1.80897e-79	yes	down
ENSSSCG00000005313	-	318	76.6667	10.2433	2.55	-2.00612	1.88193e-36	1.85861e-35	yes	down
ENSSSCG00000005314	ARHGEF39	29.3333	6.33333	0.756667	0.176667	-2.09863	2.10672e-07	5.62144e-07	yes	down
ENSSSCG00000005316	TPM2	91857.7	37749	2110.86	919.797	-1.19844	2.09521e-63	4.27974e-62	yes	down
ENSSSCG00000005317	TLN1	38262	15194.7	188.497	78.27	-1.26801	2.93506e-88	9.73938e-87	yes	down
ENSSSCG00000005340	CCIN	0.333333	21	0.00666667	0.5	6.22882	3.0596e-15	1.28914e-14	yes	up
ENSSSCG00000005346	ZCCHC7	230.333	489.667	3.23667	7.35667	1.18454	7.54149e-28	5.52287e-27	yes	up
ENSSSCG00000005350	FBXO10	121.333	443	1.09667	4.23	1.94753	2.22085e-53	3.53348e-52	yes	up
ENSSSCG00000005355	EXOSC3	122.277	295.84	3.51333	8.73333	1.31369	8.6203e-19	4.2978e-18	yes	up
ENSSSCG00000005361	ALDH1B1	513.333	98	7.36333	1.5	-2.2954	2.47422e-55	4.14541e-54	yes	down
ENSSSCG00000005376	TBC1D2	104.333	48.6667	1.60667	0.79	-1.02415	8.91938e-09	2.60763e-08	yes	down
ENSSSCG00000005385	NR4A3	93.6667	436	0.496667	3.15333	2.66653	5.09163e-49	7.18898e-48	yes	up
ENSSSCG00000005393	PLPPR1	10	3.66667	0.183333	0.0766667	-1.2578	0.0251962	0.0403958	yes	down
ENSSSCG00000005400	GRIN3A	7.33333	43.3333	0.04	0.24	2.58496	1.34766e-13	5.21217e-13	yes	up
ENSSSCG00000005426	FSD1L	58	101	0.48	1.05	1.12928	3.27533e-06	7.95331e-06	yes	up
ENSSSCG00000005452	-	0	2.66667	0.001	0.0433333	5.43741	0.0116711	0.0196742	yes	up
ENSSSCG00000005453	-	6021.67	21977	338.91	1287.83	1.92597	5.53438e-141	4.31025e-139	yes	up
ENSSSCG00000005455	SVEP1	5245.33	2219	19.8567	8.85333	-1.16533	2.0359e-64	4.21411e-63	yes	down
ENSSSCG00000005460	DNAJC25	478.667	1236	13.9367	38.3533	1.46047	2.24741e-53	3.5724e-52	yes	up
ENSSSCG00000005463	-	0	4	0.001	0.0466667	5.54432	0.00102369	0.00196623	yes	up
ENSSSCG00000005469	KIAA1958	62	146.667	0.983333	2.50333	1.3481	2.70786e-15	1.14462e-14	yes	up
ENSSSCG00000005472	SLC46A2	97	23.3333	0.82	0.2	-2.03562	3.75904e-18	1.82506e-17	yes	down
ENSSSCG00000005474	SAL1	33.6667	9	1.47333	0.423333	-1.79922	7.6779e-07	1.96894e-06	yes	down
ENSSSCG00000005480	-	165.333	20	1.43	0.176667	-3.01691	7.76635e-52	1.18165e-50	yes	down
ENSSSCG00000005481	-	1488.33	205.667	34.76	3.71667	-3.22535	9.01171e-192	1.30257e-189	yes	down
ENSSSCG00000005486	KIF12	407	137.333	7.26667	2.39667	-1.60026	2.91649e-26	2.0058e-25	yes	down
ENSSSCG00000005494	TNC	5073.33	1849.33	29.9367	11.36	-1.39795	2.8304e-90	9.79217e-89	yes	down
ENSSSCG00000005498	PAPPA	162.333	68	1.01333	0.453333	-1.16046	2.0501e-09	6.23289e-09	yes	down
ENSSSCG00000005510	PHF19	267	114	2.73	1.22333	-1.15808	1.29556e-17	6.1398e-17	yes	down
ENSSSCG00000005524	DAB2IP	1537	708	17.8533	8.75	-1.02884	9.87125e-30	7.73376e-29	yes	down
ENSSSCG00000005530	LHX6	0	5	0.001	0.183333	7.51833	0.00108662	0.00207914	yes	up
ENSSSCG00000005533	PTGS1	444.333	187.333	3.90667	1.72667	-1.17795	6.10894e-25	3.96326e-24	yes	down
ENSSSCG00000005575	RC3H2	1281.67	2511	5.91	13.2233	1.16186	7.66863e-34	6.98324e-33	yes	up
ENSSSCG00000005584	CRB2	162.277	9.11667	0.703333	0.04	-4.13614	2.21753e-57	3.9398e-56	yes	down
ENSSSCG00000005586	LHX2	0.666667	7.33333	0.0166667	0.163333	3.29278	0.000264474	0.000540612	yes	up
ENSSSCG00000005587	NEK6	1481.67	410	24.81	7.41667	-1.74208	1.34348e-107	5.99854e-106	yes	down
ENSSSCG00000005589	NR6A1	124.333	502.333	1.47333	5.97	2.01865	8.61719e-65	1.80781e-63	yes	up
ENSSSCG00000005593	OLFML2A	1007.33	452.333	6.29333	2.97667	-1.08013	2.07608e-40	2.3178e-39	yes	down
ENSSSCG00000005601	HSPA5	15117	35224.7	241.61	592.46	1.29404	1.13772e-90	3.97643e-89	yes	up
ENSSSCG00000005608	ANGPTL2	3968.33	401	44.09	4.72667	-3.22156	0	0	yes	down
ENSSSCG00000005613	LRSAM1	334.37	142.347	4.50333	1.96667	-1.19524	1.48964e-20	7.98721e-20	yes	down
ENSSSCG00000005615	PTRH1	735.333	330	31.0167	14.3633	-1.11065	1.48489e-28	1.11324e-27	yes	down
ENSSSCG00000005616	-	12	5	0.2	0.0933333	-1.09954	0.0150157	0.0248769	yes	down
ENSSSCG00000005627	AK1	171.333	63	7.38667	2.63	-1.48986	5.63942e-14	2.22601e-13	yes	down
ENSSSCG00000005629	PIP5KL1	0.666667	5.33333	0.0233333	0.19	3.02554	0.00497494	0.0088342	yes	up
ENSSSCG00000005640	CIZ1	498.59	223.643	8.61333	4.11333	-1.06626	9.74423e-23	5.76275e-22	yes	down
ENSSSCG00000005648	SLC27A4	2868.67	899	40.77	13.38	-1.60743	6.23825e-94	2.29805e-92	yes	down
ENSSSCG00000005654	SPTAN1	4515.14	10723.7	21.2233	52.2567	1.29996	4.55174e-65	9.59634e-64	yes	up
ENSSSCG00000005655	WDR34	444.53	199.95	9.41333	4.35	-1.11369	1.23512e-19	6.39337e-19	yes	down
ENSSSCG00000005657	PKN3	70.3333	18.6667	1.09667	0.293333	-1.90251	1.90551e-14	7.6997e-14	yes	down
ENSSSCG00000005661	ENDOG	59.01	12.93	2.33333	0.526667	-2.14743	1.54003e-14	6.25546e-14	yes	down
ENSSSCG00000005666	DOLK	419.333	118.667	10.6233	3.1	-1.7769	3.10405e-46	4.04452e-45	yes	down
ENSSSCG00000005673	-	291.333	94.6667	9.98333	3.27667	-1.60729	1.10898e-16	4.99732e-16	yes	down
ENSSSCG00000005678	NTMT1	221.333	84	13.5533	5.37	-1.33565	3.09634e-20	1.6401e-19	yes	down
ENSSSCG00000005679	ASB6	1329.33	633	18.2933	9.04333	-1.01639	6.84384e-35	6.44909e-34	yes	down
ENSSSCG00000005680	PRRX2	1678	454.333	89.6067	24.9833	-1.84264	4.30427e-82	1.25924e-80	yes	down
ENSSSCG00000005713	PLPP7	753	311	13.5	5.74	-1.23384	2.61087e-30	2.0887e-29	yes	down
ENSSSCG00000005716	POMT1	583.973	218.43	8.25667	3.14333	-1.39326	2.68929e-22	1.56016e-21	yes	down
ENSSSCG00000005735	-	20.3967	7.35667	1.46	0.526667	-1.47101	0.000872772	0.00169044	yes	down
ENSSSCG00000005740	SARDH	7.33333	2.33333	0.07	0.0233333	-1.58496	0.0232763	0.0375308	yes	down
ENSSSCG00000005768	-	2447.89	4664.56	42.0333	85.0733	1.01717	3.42294e-40	3.80833e-39	yes	up
ENSSSCG00000005773	RBFA	672.667	313	9.02333	4.37667	-1.04383	8.18081e-31	6.63806e-30	yes	down
ENSSSCG00000005780	KCNG2	0.333333	3.66667	0.01	0.0966667	3.27302	0.0289947	0.046076	yes	up
ENSSSCG00000005781	TARSL2	7.33333	61	0.0833333	0.676667	3.02148	3.65702e-26	2.50097e-25	yes	up
ENSSSCG00000005782	TM2D3	197	372.333	7.27333	14.8367	1.02848	1.69114e-16	7.55478e-16	yes	up
ENSSSCG00000005838	TRAF2	1506	612	24.4733	10.2867	-1.25044	1.6375e-44	2.0446e-43	yes	down
ENSSSCG00000005852	ENTPD8	0	4.37667	0.001	0.0266667	4.73697	0.00346479	0.00626941	yes	up
ENSSSCG00000005893	-	10.54	45.6233	0.253333	1.16333	2.19916	0.00457495	0.00815789	yes	up
ENSSSCG00000005894	ARHGAP39	157	376	1.93333	4.87333	1.33382	1.33921e-32	1.16242e-31	yes	up
ENSSSCG00000005907	-	439.667	200.333	9.34333	4.35667	-1.10071	5.73154e-18	2.7514e-17	yes	down
ENSSSCG00000005909	-	264.667	51.3333	5.59333	1.11	-2.33315	5.64606e-42	6.58231e-41	yes	down
ENSSSCG00000005924	-	1662	749	12.8667	5.99667	-1.10141	7.59672e-42	8.80228e-41	yes	down
ENSSSCG00000005930	SLC45A4	238	702	2.7	8.69	1.6864	1.93274e-61	3.76311e-60	yes	up
ENSSSCG00000005934	-	465.667	213.667	6.74	3.26	-1.04788	1.28916e-22	7.59515e-22	yes	down
ENSSSCG00000005935	AGO2	677	1597.33	7.54333	19.8367	1.3949	5.67757e-58	1.02799e-56	yes	up
ENSSSCG00000005946	WISP1	681	22.6667	10.2767	0.586667	-4.13069	3.67204e-201	5.96479e-199	yes	down
ENSSSCG00000005948	TG	2	31.6667	0.0133333	0.163333	3.61471	1.0804e-16	4.87495e-16	yes	up
ENSSSCG00000005953	KCNQ3	0	4.33333	0.001	0.0833333	6.38082	0.000655402	0.00128637	yes	up
ENSSSCG00000005967	FAM84B	352.333	129	2.64	1.06333	-1.31194	9.38007e-21	5.09025e-20	yes	down
ENSSSCG00000005979	ANXA13	18	6	0.246667	0.0766667	-1.68589	0.000425627	0.000851654	yes	down
ENSSSCG00000005987	TBC1D31	180	373.333	2.13667	4.73333	1.14749	1.87482e-18	9.20731e-18	yes	up
ENSSSCG00000005992	SHAS2	211.667	35	2.00333	0.356667	-2.48975	1.53209e-32	1.32579e-31	yes	down
ENSSSCG00000005995	MTBP	48.68	12.34	0.593333	0.153333	-1.95217	1.70611e-10	5.52697e-10	yes	down
ENSSSCG00000006002	NOV	424	128.333	6.26667	1.93333	-1.69661	7.22653e-51	1.07553e-49	yes	down
ENSSSCG00000006003	MAL2	177.333	44	2.53	0.65	-1.96063	2.04407e-33	1.83108e-32	yes	down
ENSSSCG00000006023	SYBU	44	130	0.93	2.82667	1.6038	1.62011e-18	7.97478e-18	yes	up
ENSSSCG00000006031	TMEM74	67	25.6667	0.723333	0.3	-1.2697	4.86213e-07	1.26358e-06	yes	down
ENSSSCG00000006035	ANGPT1	384.667	152.667	2.75667	1.17	-1.23642	3.85624e-21	2.12305e-20	yes	down
ENSSSCG00000006039	LRP12	452	1680	4.76667	19.4967	2.03217	4.72011e-90	1.61984e-88	yes	up
ENSSSCG00000006040	DPYS	2.33333	97.6667	0.0366667	1.04333	4.83059	1.18076e-33	1.06839e-32	yes	up
ENSSSCG00000006051	CTHRC1	1954.67	233	64.4667	8.05667	-3.0003	4.47262e-217	8.03001e-215	yes	down
ENSSSCG00000006059	NCALD	893.667	216	14.2533	3.46	-2.04246	1.49053e-98	5.926e-97	yes	down
ENSSSCG00000006060	GRHL2	0	3.66667	0.001	0.03	4.90689	0.00247644	0.00456184	yes	up
ENSSSCG00000006069	RGS22	48	13.3333	0.513333	0.156667	-1.7122	1.27523e-08	3.6915e-08	yes	down
ENSSSCG00000006073	OSR2	37.3333	1055.33	0.843333	24.24	4.84514	3.75276e-220	6.80927e-218	yes	up
ENSSSCG00000006078	POP1	265.667	49.6667	3.44	0.663333	-2.3746	1.5944e-55	2.69516e-54	yes	down
ENSSSCG00000006095	CCNE2	47.6667	199.333	0.746667	3.28333	2.13662	3.02805e-32	2.5862e-31	yes	up
ENSSSCG00000006096	INTS8	242.333	511.333	3.44667	7.59667	1.14016	2.71287e-29	2.0937e-28	yes	up
ENSSSCG00000006105	GEM	354.667	144.333	7.03667	2.95333	-1.25255	1.37047e-23	8.41121e-23	yes	down
ENSSSCG00000006108	TMEM67	284.333	619.333	3.08667	7.28667	1.23921	2.0464e-28	1.52483e-27	yes	up
ENSSSCG00000006115	RUNX1T1	52.6667	22.3333	0.796667	0.336667	-1.24266	9.43032e-06	2.20696e-05	yes	down
ENSSSCG00000006116	SLC26A7	4.66667	98.3333	0.0366667	0.663333	4.17719	2.78096e-41	3.16425e-40	yes	up
ENSSSCG00000006121	PIP4P2	21.6667	65.6667	0.306667	0.976667	1.67119	3.61956e-13	1.36734e-12	yes	up
ENSSSCG00000006138	ATP6V0D2	5	123.667	0.09	2.51	4.80162	2.33474e-57	4.13514e-56	yes	up
ENSSSCG00000006140	CA2	15.3333	80	0.316667	1.42667	2.17161	3.94234e-19	1.99586e-18	yes	up
ENSSSCG00000006143	CA13	215	424.667	3.39	6.89	1.02322	1.0844e-20	5.86972e-20	yes	up
ENSSSCG00000006149	-	3	7.66667	0.0766667	0.216667	1.49881	0.0230668	0.0372176	yes	up
ENSSSCG00000006151	SNX16	182	367.333	2.18667	5.29667	1.27635	1.29945e-17	6.15651e-17	yes	up
ENSSSCG00000006157	-	497.487	168.083	4.60333	1.55333	-1.56731	1.38715e-19	7.17596e-19	yes	down
ENSSSCG00000006160	STMN2	154	52	2.74333	0.993333	-1.46558	1.06172e-18	5.27029e-18	yes	down
ENSSSCG00000006161	IL7	99	39.3333	2	0.863333	-1.21201	3.60979e-07	9.48377e-07	yes	down
ENSSSCG00000006163	PKIA	655.333	304.667	6.88	3.39667	-1.01829	6.84801e-22	3.90112e-21	yes	down
ENSSSCG00000006169	ZFHX4	14.6667	29.6667	0.0566667	0.116667	1.04182	0.00257735	0.00473802	yes	up
ENSSSCG00000006171	CRISPLD1	1383.33	31.6667	11.98	0.296667	-5.33564	0	0	yes	down
ENSSSCG00000006174	JPH1	9.33333	28	0.09	0.273333	1.60266	4.19883e-06	1.01209e-05	yes	up
ENSSSCG00000006184	TERF1	322.667	680	6.07333	14.51	1.25649	3.7726e-34	3.46876e-33	yes	up
ENSSSCG00000006194	NCOA2	773.667	1541.33	4.51333	9.58667	1.08684	2.08971e-34	1.93918e-33	yes	up
ENSSSCG00000006197	SULF1	6099.67	2535	48.9067	21.6467	-1.17589	1.32986e-55	2.25244e-54	yes	down
ENSSSCG00000006204	PPP1R42	0	12.6667	0.001	0.306667	8.26053	4.52371e-09	1.34724e-08	yes	up
ENSSSCG00000006205	MCMDC2	2.33333	10.3333	0.0433333	0.206667	2.25376	0.00100427	0.00193198	yes	up
ENSSSCG00000006219	MTFR1	814.333	1572.33	12.2133	25.17	1.04325	6.12603e-39	6.56316e-38	yes	up
ENSSSCG00000006231	CHD7	264.333	589	1.20333	2.81333	1.22524	2.6025e-35	2.47564e-34	yes	up
ENSSSCG00000006235	TOX	469.333	75	7.77667	1.52667	-2.34877	1.27088e-96	4.83841e-95	yes	down
ENSSSCG00000006240	FAM110B	24	64.3333	0.89	2.36	1.40691	1.97804e-06	4.89304e-06	yes	up
ENSSSCG00000006243	PENK	36.3333	174.667	0.78	3.89667	2.32069	1.61431e-37	1.66366e-36	yes	up
ENSSSCG00000006245	-	3.66667	0.333333	0.0666667	0.00333333	-4.32193	0.0116692	0.0196729	yes	down
ENSSSCG00000006247	PLAG1	42.3333	100.667	0.443333	1.16	1.38766	1.0235e-08	2.98357e-08	yes	up
ENSSSCG00000006252	TMEM68	276.333	662.03	4.55	11.9833	1.39709	4.82821e-29	3.69812e-28	yes	up
ENSSSCG00000006256	SOX17	0	5.33333	0.001	0.156667	7.29155	7.83154e-05	0.00016823	yes	up
ENSSSCG00000006262	RGS20	13.3333	47.6667	0.0833333	0.316667	1.926	6.43606e-10	2.0153e-09	yes	up
ENSSSCG00000006285	METTL18	63.48	15.0167	1.63	0.37	-2.13927	4.95537e-15	2.06496e-14	yes	down
ENSSSCG00000006286	-	0.333333	3.66667	0.00333333	0.0466667	3.80735	0.0117055	0.0197255	yes	up
ENSSSCG00000006287	SELL	15	5	0.123333	0.0433333	-1.50901	0.000820577	0.0015926	yes	down
ENSSSCG00000006290	SLC19A2	292	1168.33	3.34333	14.1267	2.07906	1.6272e-119	9.09953e-118	yes	up
ENSSSCG00000006296	ATP1B1	2672.02	9917.38	60.23	235.407	1.9666	2.98004e-109	1.38118e-107	yes	up
ENSSSCG00000006299	TBX19	0.666667	8.33333	0.01	0.136667	3.77259	0.00033448	0.000675855	yes	up
ENSSSCG00000006301	TIPRL	535.667	1036.67	4.64333	9.56	1.04185	1.77407e-32	1.52898e-31	yes	up
ENSSSCG00000006305	ADCY10	2.33333	14	0.0233333	0.126667	2.44057	6.11038e-06	1.45273e-05	yes	up
ENSSSCG00000006306	MPZL1	2430	5262.33	29.2367	66.5433	1.18652	1.21428e-68	2.78746e-67	yes	up
ENSSSCG00000006307	RCSD1	5.33333	15	0.0633333	0.186667	1.55943	0.00099449	0.00191445	yes	up
ENSSSCG00000006308	CREG1	3256.7	9389.74	53.24	162.483	1.60971	4.78383e-115	2.48759e-113	yes	up
ENSSSCG00000006321	-	2455.67	259.667	107.067	11.94	-3.16463	4.55911e-307	1.99385e-304	yes	down
ENSSSCG00000006333	NUF2	177.667	47.6667	3.52333	1.01667	-1.79309	2.02122e-26	1.40024e-25	yes	down
ENSSSCG00000006335	RGS4	424.667	91	5.75667	1.30667	-2.13934	8.41252e-69	1.93897e-67	yes	down
ENSSSCG00000006336	-	5	0.333333	0.103333	0.01	-3.36923	0.00206057	0.00383053	yes	down
ENSSSCG00000006344	-	1363.67	553.667	10.35	4.41333	-1.22969	4.17524e-46	5.42781e-45	yes	down
ENSSSCG00000006345	OLFML2B	707.333	13	7.32	0.136667	-5.74311	1.26186e-240	2.79509e-238	yes	down
ENSSSCG00000006352	MPZ	1.66667	11.3333	0.03	0.176667	2.558	6.10873e-05	0.00013271	yes	up
ENSSSCG00000006353	NR1I3	14.1867	3.75333	0.0933333	0.0233333	-2	0.000205534	0.000424765	yes	down
ENSSSCG00000006354	TOMM40L	866.48	310.913	6.8	2.57333	-1.4019	6.44904e-56	1.09995e-54	yes	down
ENSSSCG00000006360	-	763.547	1505.47	5.21	10.77	1.04766	1.04293e-42	1.24917e-41	yes	up
ENSSSCG00000006361	PPOX	2053.98	893.05	40.11	17.99	-1.15677	4.89479e-42	5.72603e-41	yes	down
ENSSSCG00000006372	ARHGAP30	2.33333	26.3333	0.0266667	0.27	3.33985	4.68667e-13	1.76264e-12	yes	up
ENSSSCG00000006384	NHLH1	0	10.3333	0.001	1.01	9.98014	1.42157e-06	3.56093e-06	yes	up
ENSSSCG00000006392	IGSF8	594.333	1404.33	3.65	8.86	1.27941	3.13137e-38	3.29479e-37	yes	up
ENSSSCG00000006395	-	14012.7	4941.33	352.483	129.383	-1.4459	7.73041e-76	2.04102e-74	yes	down
ENSSSCG00000006418	-	13.3333	1.66667	0.17	0.0233333	-2.86507	6.32041e-05	0.000137047	yes	down
ENSSSCG00000006452	CD1D	0.333333	4.33333	0.00333333	0.05	3.90689	0.0118121	0.0198902	yes	up
ENSSSCG00000006464	NTRK1	1	14.6667	0.00666667	0.136667	4.35755	1.07976e-09	3.33691e-09	yes	up
ENSSSCG00000006469	MRPL24	1414.93	462.687	51.53	17.5633	-1.55285	1.05068e-65	2.23447e-64	yes	down
ENSSSCG00000006474	NES	1038	179	7.38	1.31667	-2.48673	1.04755e-117	5.69014e-116	yes	down
ENSSSCG00000006475	IQGAP3	393	25	2.56667	0.173333	-3.88827	4.92353e-115	2.55245e-113	yes	down
ENSSSCG00000006478	HAPLN2	0.333333	3.66667	0.01	0.0933333	3.22239	0.0136502	0.0227606	yes	up
ENSSSCG00000006482	MEF2D	1682.33	4964.33	17.22	63.7867	1.88917	1.86213e-97	7.20194e-96	yes	up
ENSSSCG00000006495	SEMA4A	31.3333	10.6667	0.41	0.156667	-1.38793	2.52523e-05	5.67761e-05	yes	down
ENSSSCG00000006502	ARHGEF2	9448.67	3660.33	87.68	35.0467	-1.32297	1.70964e-89	5.82027e-88	yes	down
ENSSSCG00000006503	RXFP4	58	13.3333	2.11	0.503333	-2.06766	1.23707e-11	4.27373e-11	yes	down
ENSSSCG00000006504	KHDC4	715.667	1518	9.19667	21.2367	1.20737	1.76647e-53	2.82106e-52	yes	up
ENSSSCG00000006518	HCN3	38.7933	85.3333	0.22	0.51	1.21299	3.89837e-09	1.16712e-08	yes	up
ENSSSCG00000006521	FAM189B	768.333	236.667	10.0633	3.21667	-1.64547	1.8336e-49	2.62806e-48	yes	down
ENSSSCG00000006523	MTX1	665.093	241.437	22.2133	8.27	-1.42547	1.10795e-44	1.38848e-43	yes	down
ENSSSCG00000006525	-	40.9233	6.37333	0.276667	0.0466667	-2.56768	1.24843e-13	4.83827e-13	yes	down
ENSSSCG00000006528	DPM3	6.27333	1.37667	0.95	0.223333	-2.08873	0.018916	0.0308797	yes	down
ENSSSCG00000006530	EFNA1	131.333	41.6667	2.96	1.06	-1.48153	1.12613e-19	5.83986e-19	yes	down
ENSSSCG00000006531	-	6	1	0.423333	0.0733333	-2.52925	0.00922558	0.0157714	yes	down
ENSSSCG00000006535	PMVK	235	75.6667	5.76333	1.90333	-1.59838	7.11137e-21	3.87637e-20	yes	down
ENSSSCG00000006545	CHRNB2	1.33333	7	0.01	0.05	2.32193	0.0122282	0.0205482	yes	up
ENSSSCG00000006547	SHE	0	2.33333	0.001	0.02	4.32193	0.0264809	0.0423095	yes	up
ENSSSCG00000006551	AQP10	0	5	0.001	0.196667	7.61961	0.000180289	0.000374408	yes	up
ENSSSCG00000006552	HAX1	514.333	209.667	18.8533	8.17667	-1.20523	8.69502e-26	5.84558e-25	yes	down
ENSSSCG00000006562	GATAD2B	378.333	900.667	2.93667	7.08333	1.27025	1.72646e-46	2.25989e-45	yes	up
ENSSSCG00000006567	CRTC2	715.667	1448.33	11.0533	23.2867	1.07502	1.0262e-34	9.62755e-34	yes	up
ENSSSCG00000006572	NPR1	675.333	148.667	6.06	1.39	-2.12423	2.1689e-88	7.25349e-87	yes	down
ENSSSCG00000006580	S100A2	7475	2350.67	510.077	167.7	-1.60483	5.37204e-102	2.22392e-100	yes	down
ENSSSCG00000006581	-	5425.33	1199.67	158.367	35.9867	-2.13773	1.18623e-134	8.46545e-133	yes	down
ENSSSCG00000006582	S100A14	148	23	5.04667	0.8	-2.65726	4.60207e-39	4.94911e-38	yes	down
ENSSSCG00000006588	S100A9	0.333333	8	0.01	0.2	4.32193	6.20027e-06	1.47328e-05	yes	up
ENSSSCG00000006621	CGN	148	32	1.2	0.276667	-2.11681	3.39348e-26	2.32447e-25	yes	down
ENSSSCG00000006622	POGZ	514.393	967.1	4.63333	9.30333	1.0057	5.08164e-26	3.46136e-25	yes	up
ENSSSCG00000006624	SELENBP1	68	28.3333	1.49333	0.65	-1.20002	8.73323e-07	2.22785e-06	yes	down
ENSSSCG00000006625	RFX5	362	113	4.14333	1.37333	-1.59311	7.47209e-41	8.42884e-40	yes	down
ENSSSCG00000006631	TMOD4	13.7833	28.7833	0.126667	0.27	1.09192	0.00077017	0.00149989	yes	up
ENSSSCG00000006636	-	75.5167	259.63	1.29333	4.73667	1.87278	2.0614e-27	1.48226e-26	yes	up
ENSSSCG00000006639	C1orf56	1.66667	12	0.06	0.473333	2.97982	4.5559e-06	1.0946e-05	yes	up
ENSSSCG00000006643	ANXA9	24.8033	53.15	0.193333	0.473333	1.29177	6.23942e-07	1.61217e-06	yes	up
ENSSSCG00000006649	HORMAD1	5.33333	20.3333	0.113333	0.466667	2.04182	9.94735e-06	2.32477e-05	yes	up
ENSSSCG00000006651	ADAMTSL4	630	257.333	6.18	2.63	-1.23254	1.22315e-35	1.17467e-34	yes	down
ENSSSCG00000006664	MTMR11	35.3333	149.333	0.513333	2.27333	2.14684	7.22838e-15	2.99096e-14	yes	up
ENSSSCG00000006666	SV2A	1	13.3333	0.01	0.116667	3.54432	3.6978e-06	8.94479e-06	yes	up
ENSSSCG00000006693	PDZK1	39.8667	168.88	0.446667	3.07667	2.7841	4.62441e-27	3.28778e-26	yes	up
ENSSSCG00000006696	GJA5	6.66667	0.333333	0.0833333	0.00333333	-4.64386	0.000129418	0.000273154	yes	down
ENSSSCG00000006702	FMO5	89	32.3333	0.573333	0.203333	-1.49553	6.76606e-11	2.23561e-10	yes	down
ENSSSCG00000006704	-	29.8233	90.48	0.393333	1.26667	1.68721	1.32178e-15	5.67724e-15	yes	up
ENSSSCG00000006711	-	5.74	26.7433	0.0766667	0.356667	2.21791	2.26786e-07	6.02971e-07	yes	up
ENSSSCG00000006718	ZNF697	362	1321	7.60667	29.3233	1.94671	1.037e-84	3.20419e-83	yes	up
ENSSSCG00000006719	-	11558	457.333	271.983	11.14	-4.6097	0	0	yes	down
ENSSSCG00000006720	HAO2	98.3333	18.3333	1.72333	0.33	-2.38466	4.41566e-24	2.76786e-23	yes	down
ENSSSCG00000006729	-	115.667	475.333	0.95	4.99	2.39304	1.40319e-73	3.51953e-72	yes	up
ENSSSCG00000006731	VTCN1	0	11	0.001	0.516667	9.01309	2.98954e-09	9.00718e-09	yes	up
ENSSSCG00000006748	TSPAN2	825.333	254.333	22.0333	7.40333	-1.57344	2.29335e-57	4.07027e-56	yes	down
ENSSSCG00000006754	AMPD1	8.33333	121.667	0.0566667	1.05	4.21175	9.10278e-42	1.05188e-40	yes	up
ENSSSCG00000006758	SYT6	2	37.3333	0.0166667	0.326667	4.29278	6.99644e-22	3.98302e-21	yes	up
ENSSSCG00000006761	DCLRE1B	601.093	251.923	10.62	4.71333	-1.17196	1.16292e-28	8.78814e-28	yes	down
ENSSSCG00000006764	PTPN22	1.33333	14.6667	0.0166667	0.213333	3.67807	8.26231e-05	0.000177193	yes	up
ENSSSCG00000006766	PHTF1	166.027	381.42	0.926667	2.31333	1.31985	8.21842e-24	5.08981e-23	yes	up
ENSSSCG00000006767	MAGI3	390.307	860.58	3.12667	7.33	1.22919	5.30531e-35	5.0076e-34	yes	up
ENSSSCG00000006781	CTTNBP2NL	931.667	1642.67	8.42	17.21	1.03135	2.65656e-24	1.68127e-23	yes	up
ENSSSCG00000006791	OVGP1	20	151.667	0.446667	3.2	2.8408	1.19647e-19	6.19896e-19	yes	up
ENSSSCG00000006792	-	0.666667	4.66667	0.01	0.0533333	2.41504	0.0131152	0.0219565	yes	up
ENSSSCG00000006799	LRIF1	82.3333	301.333	0.686667	2.66333	1.95555	5.64036e-45	7.15256e-44	yes	up
ENSSSCG00000006808	SLC16A4	4	26.7	0.03	0.42	3.80735	1.55102e-08	4.46409e-08	yes	up
ENSSSCG00000006809	RBM15	425.333	1359.33	3.38333	14.3833	2.08788	5.59339e-112	2.7414e-110	yes	up
ENSSSCG00000006811	SLC6A17	471	2109.33	2.78	13.0667	2.23273	5.12335e-116	2.70538e-114	yes	up
ENSSSCG00000006829	SYPL2	29.3333	61	0.326667	0.756667	1.21184	0.000354905	0.000715514	yes	up
ENSSSCG00000006851	-	10.3333	3.33333	0.606667	0.2	-1.6009	0.0126391	0.0211928	yes	down
ENSSSCG00000006858	OLFM3	156.333	32.3333	4.48	1.00333	-2.1587	6.38075e-29	4.87372e-28	yes	down
ENSSSCG00000006862	VCAM1	766.667	19.6667	12.5367	0.336667	-5.21869	1.37682e-259	3.78759e-257	yes	down
ENSSSCG00000006864	CDC14A	151.667	505.333	1.42667	5.07333	1.83029	1.0027e-57	1.80592e-56	yes	up
ENSSSCG00000006867	-	9.12333	37.4867	0.113333	0.473333	2.06228	6.76626e-07	1.74486e-06	yes	up
ENSSSCG00000006869	TRMT13	155.877	317.513	1.96	4.41	1.16993	4.12128e-17	1.8998e-16	yes	up
ENSSSCG00000006870	-	784.333	1925	10.7367	28.3	1.39826	9.01747e-48	1.22943e-46	yes	up
ENSSSCG00000006873	FRRS1	192.667	483.667	2.74333	8.04667	1.55246	2.2465e-29	1.7377e-28	yes	up
ENSSSCG00000006874	PALMD	30	1.33333	0.576667	0.03	-4.2647	1.08614e-16	4.89956e-16	yes	down
ENSSSCG00000006875	PLPPR4	0.666667	4.66667	0.00666667	0.0433333	2.70044	0.010244	0.0173957	yes	up
ENSSSCG00000006888	SLC44A3	1.33333	5	0.0266667	0.11	2.04439	0.0291156	0.0462508	yes	up
ENSSSCG00000006890	ABCA4	65.6667	23	0.386667	0.146667	-1.39855	1.53303e-06	3.82887e-06	yes	down
ENSSSCG00000006898	MTF2	339	762.667	4.12	8.97333	1.123	2.21333e-38	2.33894e-37	yes	up
ENSSSCG00000006900	FAM69A	1069.8	428.62	19.95	9.13	-1.1277	6.4773e-42	7.5308e-41	yes	down
ENSSSCG00000006902	GFI1	0	11.3333	0.001	0.37	8.53138	1.72487e-08	4.94776e-08	yes	up
ENSSSCG00000006911	TGFBR3	33.6667	163.667	0.213333	1.11667	2.38802	2.90578e-40	3.23505e-39	yes	up
ENSSSCG00000006917	LRRC8C	482.663	934.3	3.64333	7.86	1.10927	5.54553e-33	4.90075e-32	yes	up
ENSSSCG00000006919	-	41.6667	6.33333	0.46	0.0633333	-2.8606	3.6312e-15	1.52433e-14	yes	down
ENSSSCG00000006923	GBP2	79.7367	34.6667	1.47333	0.66	-1.15855	5.32106e-07	1.38011e-06	yes	down
ENSSSCG00000006940	CYR61	39997	3599.33	335.9	31.7933	-3.40124	0	0	yes	down
ENSSSCG00000006948	-	0	3.66667	0.001	0.0733333	6.1964	0.0020988	0.00389691	yes	up
ENSSSCG00000006955	GSDMD	1453.67	393.667	33.4333	9.44	-1.82443	2.64363e-97	1.01553e-95	yes	down
ENSSSCG00000006957	RHPN1	456.667	51.3333	3.91333	0.453333	-3.10975	1.12394e-111	5.44602e-110	yes	down
ENSSSCG00000006963	-	0.333333	4	0.01	0.103333	3.36923	0.00882556	0.0151288	yes	up
ENSSSCG00000006969	TRMT9B	95.6667	32.6667	1.01	0.39	-1.37281	8.27153e-13	3.06294e-12	yes	down
ENSSSCG00000006972	-	30	11.3333	0.71	0.29	-1.29177	4.98638e-05	0.000109035	yes	down
ENSSSCG00000006983	CNOT7	1208	2179.67	23.38	47.7	1.02871	8.71408e-25	5.61282e-24	yes	up
ENSSSCG00000006985	-	4.62	0.44	0.22	0.0233333	-3.23704	0.0253252	0.0405621	yes	down
ENSSSCG00000006988	-	121.333	48.3333	3.07	1.27333	-1.26963	5.33547e-11	1.77495e-10	yes	down
ENSSSCG00000007007	IDO1	1.66667	6	0.0233333	0.0866667	1.89308	0.0263645	0.0421319	yes	up
ENSSSCG00000007052	FERMT1	457.667	134.333	5.58	1.77667	-1.65109	7.15549e-30	5.64496e-29	yes	down
ENSSSCG00000007058	PLCB4	1003.33	336.667	7.76	2.76667	-1.48791	1.75974e-51	2.66082e-50	yes	down
ENSSSCG00000007073	-	1756	404.667	35.1667	9.04	-1.95981	5.01304e-83	1.48184e-81	yes	down
ENSSSCG00000007079	FLRT3	613.333	69	5.52333	0.683333	-3.01488	2.04044e-81	5.86877e-80	yes	down
ENSSSCG00000007080	KIF16B	2217.67	1037.33	19.7233	9.75667	-1.01544	2.69467e-34	2.49242e-33	yes	down
ENSSSCG00000007093	ZNF133	112.333	306.667	1.79	5.00333	1.48293	5.3027e-15	2.20808e-14	yes	up
ENSSSCG00000007094	-	244.667	783.333	2.89667	11.1267	1.94156	5.69114e-72	1.39266e-70	yes	up
ENSSSCG00000007112	PAX1	8.33333	56	0.25	1.78	2.83188	2.36166e-19	1.20745e-18	yes	up
ENSSSCG00000007115	THBD	254	12.3333	3.07	0.156667	-4.29247	2.08992e-90	7.24505e-89	yes	down
ENSSSCG00000007117	GZF1	356.667	685.667	3.57	7.16667	1.00538	1.02765e-30	8.31483e-30	yes	up
ENSSSCG00000007133	ACSS1	1953.67	676.667	23.0033	7.97333	-1.52859	1.01015e-73	2.54117e-72	yes	down
ENSSSCG00000007135	-	2518.33	972.333	25.69	10.5	-1.29082	1.4043e-53	2.2511e-52	yes	down
ENSSSCG00000007140	SMOX	928.667	2334.33	14.2033	36.8967	1.37726	1.15387e-56	2.01025e-55	yes	up
ENSSSCG00000007143	MAVS	1675.67	470.333	22.2667	6.52667	-1.77047	2.25074e-112	1.11595e-110	yes	down
ENSSSCG00000007145	ADAM33	493.333	153.667	6.7	2.18333	-1.61763	5.83455e-45	7.39332e-44	yes	down
ENSSSCG00000007146	SIGLEC1	48.3333	7	0.196667	0.03	-2.71272	1.57798e-13	6.08914e-13	yes	down
ENSSSCG00000007151	CDC25B	198.333	62.6667	2.65333	0.903333	-1.55448	2.25594e-26	1.56031e-25	yes	down
ENSSSCG00000007157	SLC4A11	16.3333	42	0.16	0.423333	1.40372	2.40749e-07	6.39101e-07	yes	up
ENSSSCG00000007162	UBOX5	369.333	709.667	5.94333	11.9433	1.00686	1.56265e-21	8.77597e-21	yes	up
ENSSSCG00000007165	MRPS26	574.333	197.333	21.0267	7.08667	-1.56904	5.09774e-31	4.16413e-30	yes	down
ENSSSCG00000007170	CPXM1	2530.33	1129.67	27.9867	12.9967	-1.1066	8.1014e-51	1.20469e-49	yes	down
ENSSSCG00000007179	STK35	832.667	2239.67	5.57	15.6467	1.49011	8.37435e-86	2.65489e-84	yes	up
ENSSSCG00000007187	NSFL1C	1281.33	2658.33	11.1767	24.1633	1.11233	1.16977e-45	1.50464e-44	yes	up
ENSSSCG00000007199	SLC52A3	1	5.33333	0.00666667	0.0466667	2.80735	0.0129409	0.0216668	yes	up
ENSSSCG00000007231	MYLK2	22.6667	3.33333	0.31	0.0466667	-2.7318	5.80179e-09	1.71678e-08	yes	down
ENSSSCG00000007235	TPX2	723	152	9.97333	2.23333	-2.15888	5.55351e-88	1.82506e-86	yes	down
ENSSSCG00000007237	PDRG1	625	2025.99	7.51333	25.4233	1.75863	4.41554e-120	2.50204e-118	yes	up
ENSSSCG00000007243	PLAGL2	312.333	851.333	3.25667	9.6	1.55964	4.0289e-48	5.54616e-47	yes	up
ENSSSCG00000007268	E2F1	89.6667	17	2.86667	0.576667	-2.31356	1.4839e-19	7.66253e-19	yes	down
ENSSSCG00000007277	ASIP	0	5.33333	0.001	0.293333	8.1964	0.0001566	0.000327565	yes	up
ENSSSCG00000007286	ACSS2	431.333	169	5.44333	2.25	-1.27457	3.52444e-23	2.12789e-22	yes	down
ENSSSCG00000007312	SCAND1	1212.59	485.703	45.8633	18.9867	-1.27235	1.59423e-32	1.37886e-31	yes	down
ENSSSCG00000007314	-	3612.33	1289.33	26.4167	9.78	-1.43354	1.55243e-78	4.34071e-77	yes	down
ENSSSCG00000007342	RPRD1B	689.667	1542.67	7.18333	16.9467	1.23828	1.99298e-56	3.4545e-55	yes	up
ENSSSCG00000007344	-	1622.33	115.333	15.4667	1.13	-3.77477	1.20526e-258	3.21201e-256	yes	down
ENSSSCG00000007350	PPP1R16B	42.3333	304.333	0.323333	2.15667	2.73771	1.92229e-64	3.98379e-63	yes	up
ENSSSCG00000007351	FAM83D	115	44.6667	1.62333	0.663333	-1.29115	3.86271e-13	1.45822e-12	yes	down
ENSSSCG00000007355	TOP1	1739	3441.67	19.0533	39.0067	1.03368	5.58757e-37	5.65252e-36	yes	up
ENSSSCG00000007359	LPIN3	394.333	127.667	5.69667	1.88	-1.59939	7.76977e-33	6.81694e-32	yes	down
ENSSSCG00000007365	L3MBTL1	1.33333	11.3333	0.03	0.283333	3.23947	9.20033e-06	2.1564e-05	yes	up
ENSSSCG00000007369	-	735.667	24	17.3133	0.573333	-4.91637	4.24e-179	5.2404e-177	yes	down
ENSSSCG00000007385	KCNS1	14.6667	3	0.166667	0.03	-2.47393	4.19261e-05	9.2413e-05	yes	down
ENSSSCG00000007391	MATN4	7	1.66667	0.116667	0.03	-1.95936	0.008504	0.014617	yes	down
ENSSSCG00000007423	UBE2C	416	15.6667	20.34	0.816667	-4.63843	6.79915e-124	4.02661e-122	yes	down
ENSSSCG00000007425	SNX21	492.647	173.82	9.12667	3.31667	-1.46035	3.028e-32	2.5862e-31	yes	down
ENSSSCG00000007430	NEURL2	116.347	50.9567	0.826667	0.373333	-1.14684	1.88273e-09	5.73734e-09	yes	down
ENSSSCG00000007454	-	584.163	248.45	5.15333	2.31	-1.15761	1.57019e-30	1.26386e-29	yes	down
ENSSSCG00000007462	KCNB1	27.3333	9.66667	0.333333	0.126667	-1.39593	3.19655e-05	7.1194e-05	yes	down
ENSSSCG00000007463	PTGIS	4560.33	637	35.3167	5.22667	-2.75639	2.8695e-270	8.4383e-268	yes	down
ENSSSCG00000007469	PTPN1	844	2113.67	7.69667	19.5033	1.34142	3.46537e-74	8.76934e-73	yes	up
ENSSSCG00000007477	NFATC2	218	91.6667	1.27333	0.56	-1.18511	8.19956e-13	3.03761e-12	yes	down
ENSSSCG00000007490	CBLN4	3.66667	0.333333	0.0333333	0.00333333	-3.32193	0.0102155	0.0173507	yes	down
ENSSSCG00000007495	-	0.666667	50	0.00666667	0.436667	6.03342	4.69517e-22	2.69089e-21	yes	up
ENSSSCG00000007499	TFAP2C	0	4.66667	0.001	0.06	5.90689	0.000263495	0.000538741	yes	up
ENSSSCG00000007504	RBM38	174.667	633.333	3.22333	12.21	1.92144	7.44387e-72	1.81375e-70	yes	up
ENSSSCG00000007508	ZBP1	189.667	6.33333	5.48667	0.19	-4.85186	5.55715e-82	1.6147e-80	yes	down
ENSSSCG00000007512	-	4.66667	11	0.0633333	0.163333	1.36678	0.0155971	0.0257551	yes	up
ENSSSCG00000007517	NPEPL1	1104.38	356.527	12.8	4.24	-1.59401	8.9716e-45	1.1293e-43	yes	down
ENSSSCG00000007521	NELFCD	1555.13	698.713	23.2667	10.41	-1.16029	1.9363e-29	1.50253e-28	yes	down
ENSSSCG00000007525	-	988.55	2217.97	14.7633	35.4	1.26173	1.49882e-37	1.54558e-36	yes	up
ENSSSCG00000007529	SYCP2	87	40	0.88	0.42	-1.06711	1.76091e-08	5.04944e-08	yes	down
ENSSSCG00000007531	FAM217B	116	30.3333	1.02333	0.283333	-1.8527	2.70661e-23	1.64051e-22	yes	down
ENSSSCG00000007541	PDGFA	897.333	287	22.1033	7.16	-1.62623	2.99744e-55	5.00728e-54	yes	down
ENSSSCG00000007552	-	27.3333	7	0.786667	0.2	-1.97575	3.8217e-07	1.00174e-06	yes	down
ENSSSCG00000007554	ZFAND2A	411.333	8812.67	10.9733	241.16	4.45792	0	0	yes	up
ENSSSCG00000007563	BRAT1	204	421	2.87667	6.12667	1.0907	7.53968e-18	3.61024e-17	yes	up
ENSSSCG00000007564	AMZ1	63.6667	16.6667	1.72	0.46	-1.9027	1.15886e-12	4.26164e-12	yes	down
ENSSSCG00000007575	RADIL	11.1767	23.3633	0.09	0.206667	1.19931	0.00137804	0.00261067	yes	up
ENSSSCG00000007585	ACTB	133517	23485.1	3077.77	565.537	-2.44419	9.52146e-271	2.89996e-268	yes	down
ENSSSCG00000007586	FSCN1	8424.67	1307	73.45	11.89	-2.62701	3.17795e-284	1.05257e-281	yes	down
ENSSSCG00000007589	-	1.66667	7.33333	0.0266667	0.123333	2.20945	0.00412517	0.0074023	yes	up
ENSSSCG00000007593	-	67.7133	24.77	1.48333	0.563333	-1.39678	0.000203794	0.000421272	yes	down
ENSSSCG00000007602	BAIAP2L1	1	5.33333	0.0133333	0.09	2.75489	0.00878465	0.0150675	yes	up
ENSSSCG00000007603	NPTX2	13.6667	156.667	0.203333	2.45667	3.59478	3.47104e-54	5.6383e-53	yes	up
ENSSSCG00000007605	TMEM130	0	3.66667	0.001	0.0533333	5.73697	0.0017287	0.00324009	yes	up
ENSSSCG00000007648	GAL3ST4	257.667	99.6667	4.43667	1.74333	-1.34763	1.80665e-17	8.49109e-17	yes	down
ENSSSCG00000007652	PPP1R35	313.103	89.8	7.58667	2.20667	-1.7816	3.05262e-19	1.55141e-18	yes	down
ENSSSCG00000007656	PVRIG	0	3.33333	0.001	0.0466667	5.54432	0.00421276	0.00754518	yes	up
ENSSSCG00000007665	-	10	27.3333	0.156667	0.45	1.52223	5.44882e-06	1.30252e-05	yes	up
ENSSSCG00000007675	EPHB4	825	364.333	7.39	3.38	-1.12855	6.37431e-32	5.39822e-31	yes	down
ENSSSCG00000007679	IFT22	276.333	81	5.45333	1.69333	-1.68727	3.39673e-33	3.02215e-32	yes	down
ENSSSCG00000007705	-	364.383	805.843	2.72	5.98333	1.13734	2.99696e-34	2.76752e-33	yes	up
ENSSSCG00000007712	DNAJC30	65.3333	7.33333	4.25	0.493333	-3.10683	1.38521e-26	9.63939e-26	yes	down
ENSSSCG00000007715	ABHD11	1171.67	446.667	26.6367	10.5567	-1.33526	2.42295e-52	3.7399e-51	yes	down
ENSSSCG00000007717	-	59	29.3333	1.33	0.656667	-1.01819	6.11861e-05	0.000132891	yes	down
ENSSSCG00000007721	GTF2I	3565	1558.33	30.8167	14.1233	-1.12563	2.60136e-53	4.13117e-52	yes	down
ENSSSCG00000007722	NCF1	6	17.6667	0.156667	0.463333	1.56435	0.000451666	0.000901323	yes	up
ENSSSCG00000007728	-	3.33333	8.33333	0.133333	0.36	1.43296	0.0312896	0.0494968	yes	up
ENSSSCG00000007730	CALN1	60.6667	24.6667	1.59667	0.646667	-1.30397	1.69855e-06	4.22989e-06	yes	down
ENSSSCG00000007741	NUPR2	7.66667	0.666667	0.366667	0.0266667	-3.78136	0.000104113	0.000221332	yes	down
ENSSSCG00000007744	PHKG1	18.3533	6.71667	0.143333	0.06	-1.25634	0.00693695	0.0120855	yes	down
ENSSSCG00000007757	TRIM72	16.6667	49.6667	0.216667	0.636667	1.55506	8.45593e-08	2.3247e-07	yes	up
ENSSSCG00000007760	PRSS36	6	1.33333	0.09	0.0166667	-2.43296	0.00984411	0.0167683	yes	down
ENSSSCG00000007791	CD2BP2	888.667	165.333	13.42	2.42333	-2.46932	1.23737e-99	5.00107e-98	yes	down
ENSSSCG00000007800	2022-09-01	4	25	0.0933333	0.656667	2.8147	3.52927e-10	1.12514e-09	yes	up
ENSSSCG00000007805	ATP2A1	7.24667	34.4367	0.05	0.27	2.43296	2.35444e-06	5.79052e-06	yes	up
ENSSSCG00000007814	-	293.333	553.333	1.82	3.76	1.04679	2.84455e-25	1.8689e-24	yes	up
ENSSSCG00000007816	IL21R	24.3333	60	0.306667	0.696667	1.1838	6.45333e-08	1.78479e-07	yes	up
ENSSSCG00000007817	IL4R	2393.67	6205.33	23.5833	64.5633	1.45295	7.69217e-103	3.21563e-101	yes	up
ENSSSCG00000007818	KDM8	189	54.3333	3.44667	1.06333	-1.69661	1.46503e-27	1.06059e-26	yes	down
ENSSSCG00000007838	OTOA	0	6	0.001	0.0766667	6.26053	3.91866e-05	8.65985e-05	yes	up
ENSSSCG00000007839	EEF2K	1735.33	736	13.8433	6.52	-1.08625	6.17039e-53	9.71766e-52	yes	down
ENSSSCG00000007853	LYRM1	334	150.667	8.72	4.13333	-1.07702	6.53515e-19	3.27064e-18	yes	down
ENSSSCG00000007855	REXO5	277.333	107.333	3.45333	1.46667	-1.23545	6.25708e-22	3.56806e-21	yes	down
ENSSSCG00000007899	-	0.333333	17	0.001	0.0733333	6.1964	2.77393e-12	9.96676e-12	yes	up
ENSSSCG00000007909	ABAT	4.33333	30	0.0366667	0.256667	2.80735	2.51114e-11	8.53357e-11	yes	up
ENSSSCG00000007920	-	182.687	43.8333	3.07667	0.806667	-1.93132	1.66221e-24	1.05826e-23	yes	down
ENSSSCG00000007924	UBN1	1473.33	2988.33	9.80667	20.8467	1.08798	9.4103e-44	1.15802e-42	yes	up
ENSSSCG00000007927	PPL	4	27.3333	0.0233333	0.183333	2.974	1.51437e-11	5.20118e-11	yes	up
ENSSSCG00000007932	ROGDI	232.577	671.717	3.37333	11.7667	1.80246	7.46003e-40	8.20363e-39	yes	up
ENSSSCG00000007940	-	27.6667	9.33333	0.28	0.0933333	-1.58496	1.11847e-05	2.60184e-05	yes	down
ENSSSCG00000007944	-	635.843	235.053	5.29	2.00667	-1.39847	3.51978e-34	3.23979e-33	yes	down
ENSSSCG00000007951	CREBBP	1302.33	2697.33	6.37333	13.9733	1.13256	1.25211e-49	1.80067e-48	yes	up
ENSSSCG00000007956	NLRC3	1.33333	5.66667	0.0133333	0.0433333	1.70044	0.0176194	0.0288764	yes	up
ENSSSCG00000007958	ZNF174	334	637	2.89333	5.8	1.00332	2.75398e-26	1.89632e-25	yes	up
ENSSSCG00000007963	ZNF263	120	721.667	1.62333	10.0833	2.63494	3.85661e-69	8.94944e-68	yes	up
ENSSSCG00000007965	ZNF200	159	361.333	1.4	3.42667	1.29138	1.587e-21	8.90682e-21	yes	up
ENSSSCG00000007973	IL9R	2.33333	8.33333	0.0533333	0.183333	1.78136	0.0100103	0.0170276	yes	up
ENSSSCG00000007978	-	43.6667	13.3333	1.91667	0.566667	-1.75803	2.66095e-06	6.51617e-06	yes	down
ENSSSCG00000007981	NPRL3	743	255.667	12.1367	4.23667	-1.51837	1.23541e-26	8.62508e-26	yes	down
ENSSSCG00000007984	MRPL28	4227.01	1921.04	118.597	52.7633	-1.16846	7.30931e-42	8.47502e-41	yes	down
ENSSSCG00000007986	NME4	18	6.66667	0.96	0.4	-1.26303	0.00186886	0.00349166	yes	down
ENSSSCG00000007991	-	59.3333	19.3333	0.42	0.136667	-1.61973	1.41768e-09	4.34892e-09	yes	down
ENSSSCG00000007998	RHBDL1	142.36	28.76	2.20333	0.446667	-2.30242	3.05073e-22	1.76264e-21	yes	down
ENSSSCG00000008000	RPUSD1	1548.33	718	29.6733	13.3433	-1.15305	1.44757e-33	1.30565e-32	yes	down
ENSSSCG00000008006	FBXL16	5	15	0.05	0.16	1.67807	0.00136967	0.00259597	yes	up
ENSSSCG00000008010	CHTF18	322	46	1.92	0.286667	-2.74366	3.58224e-75	9.25737e-74	yes	down
ENSSSCG00000008013	IGFALS	12.6667	95.3333	0.263333	1.94667	2.88604	1.09391e-18	5.42534e-18	yes	up
ENSSSCG00000008016	MRPS34	1644.35	571.75	40.8	14.6667	-1.47603	4.19428e-72	1.0308e-70	yes	down
ENSSSCG00000008019	-	1928	886.333	27.6933	13.1733	-1.07192	7.31508e-37	7.36517e-36	yes	down
ENSSSCG00000008020	IFT140	270.647	93.1833	2.2	0.766667	-1.52083	3.99075e-22	2.29643e-21	yes	down
ENSSSCG00000008021	TMEM204	3.33333	11.3333	0.0833333	0.3	1.848	0.00693958	0.0120876	yes	up
ENSSSCG00000008022	TELO2	1139.89	408.223	15.4367	5.68333	-1.44155	6.42805e-53	1.01141e-51	yes	down
ENSSSCG00000008026	CRAMP1	479.667	1132.33	2.56333	6.21	1.27657	6.30435e-49	8.86456e-48	yes	up
ENSSSCG00000008034	NOXO1	22.1167	1	0.866667	0.0366667	-4.56294	8.76908e-14	3.42726e-13	yes	down
ENSSSCG00000008044	MLST8	703.453	232.41	6.63333	1.89333	-1.80881	2.91841e-44	3.62274e-43	yes	down
ENSSSCG00000008051	ABCA3	1190.33	490	6.78	2.90333	-1.22358	4.89768e-46	6.34281e-45	yes	down
ENSSSCG00000008054	NTN3	8.66667	2	0.206667	0.05	-2.04731	0.00195704	0.0036504	yes	down
ENSSSCG00000008057	-	1879.33	379	52.0167	11.0733	-2.23188	4.47129e-145	3.64891e-143	yes	down
ENSSSCG00000008058	KCTD5	532.333	1209.67	9.11	21.2733	1.22352	2.95446e-29	2.27809e-28	yes	up
ENSSSCG00000008072	ASPN	16	2.66667	0.126667	0.02	-2.66297	9.64712e-07	2.44926e-06	yes	down
ENSSSCG00000008073	OMD	47.7	19.6633	0.313333	0.133333	-1.23266	4.32487e-06	1.04085e-05	yes	down
ENSSSCG00000008089	CKAP2L	203.333	17.3333	2.34333	0.206667	-3.50318	6.35473e-72	1.55281e-70	yes	down
ENSSSCG00000008090	IL1A	1655	33	37.0433	0.8	-5.53307	1.02555e-306	4.37293e-304	yes	down
ENSSSCG00000008096	ZC3H6	558.333	231	4.19333	1.8	-1.2201	2.56205e-15	1.08432e-14	yes	down
ENSSSCG00000008099	ZC3H8	84	187.333	3.18333	7.51333	1.23891	2.88671e-13	1.09852e-12	yes	up
ENSSSCG00000008103	MERTK	2.66667	16.3333	0.0266667	0.193333	2.85798	1.93252e-07	5.16631e-07	yes	up
ENSSSCG00000008111	NPHP1	314.333	120.667	5.51667	2.26333	-1.28535	3.45384e-22	1.99352e-21	yes	down
ENSSSCG00000008115	-	18	6	0.533333	0.19	-1.48904	0.00478164	0.00850779	yes	down
ENSSSCG00000008119	KCNIP3	172	25	2.17667	0.353333	-2.62302	6.7242e-29	5.12457e-28	yes	down
ENSSSCG00000008122	ADRA2B	121	14.3333	1.36	0.16	-3.08746	1.73032e-41	1.98203e-40	yes	down
ENSSSCG00000008125	NCAPH	156.333	30.3333	0.893333	0.18	-2.3112	5.93543e-32	5.03154e-31	yes	down
ENSSSCG00000008135	-	48.3333	98.3333	0.626667	1.33667	1.09287	2.26722e-09	6.86973e-09	yes	up
ENSSSCG00000008153	SLC9A2	1	16.3333	0.01	0.1	3.32193	1.88575e-10	6.09271e-10	yes	up
ENSSSCG00000008157	IL18RAP	0	5.66667	0.001	0.0933333	6.54432	9.79434e-05	0.000208659	yes	up
ENSSSCG00000008168	RNF149	300.163	865.353	1.86333	5.61	1.59011	5.91163e-55	9.75132e-54	yes	up
ENSSSCG00000008176	LONRF2	21.3333	94.6667	0.226667	0.993333	2.13171	1.97924e-20	1.05626e-19	yes	up
ENSSSCG00000008194	ACTR1B	638.333	186.667	22.85	7.03667	-1.69923	2.36432e-36	2.32962e-35	yes	down
ENSSSCG00000008196	-	31	5.66667	0.896667	0.163333	-2.45675	9.49068e-09	2.77037e-08	yes	down
ENSSSCG00000008200	ANKRD23	3.34	0	0.15	0.001	-7.22882	0.00411899	0.00739199	yes	down
ENSSSCG00000008202	CNNM4	287.667	1157.67	2.47333	10.5867	2.09772	8.28975e-87	2.66271e-85	yes	up
ENSSSCG00000008221	KDM3A	1269.67	3112	10.5067	27.3733	1.38147	1.17487e-73	2.95118e-72	yes	up
ENSSSCG00000008230	ATOH8	64.3333	3.33333	1.11333	0.0533333	-4.3837	1.50393e-22	8.82998e-22	yes	down
ENSSSCG00000008232	RNF181	933.327	390	68.5833	29.94	-1.19578	3.07889e-30	2.45735e-29	yes	down
ENSSSCG00000008236	-	140.667	290.333	10.2233	22.4033	1.13185	3.92986e-20	2.07192e-19	yes	up
ENSSSCG00000008239	CAPG	11819.5	4426.16	307.037	119.313	-1.36366	9.93872e-79	2.78349e-77	yes	down
ENSSSCG00000008240	SH2D6	362.667	43.6667	8.00333	1.04333	-2.9394	1.87169e-74	4.77898e-73	yes	down
ENSSSCG00000008241	TCF7L1	286.333	92.6667	7.99	2.70333	-1.56346	1.57841e-30	1.26988e-29	yes	down
ENSSSCG00000008261	HK2	3041	7143	22.8367	57.07	1.32138	2.10287e-60	4.00744e-59	yes	up
ENSSSCG00000008263	M1AP	1.66667	7.66667	0.0266667	0.13	2.2854	0.0034842	0.00629985	yes	up
ENSSSCG00000008265	DOK1	617.333	216.667	12.17	4.27333	-1.5099	1.30204e-36	1.29723e-35	yes	down
ENSSSCG00000008281	RTKN	378.693	176.357	6.19	3.01667	-1.03698	4.20467e-15	1.75901e-14	yes	down
ENSSSCG00000008284	-	18.3333	1.33333	0.31	0.0266667	-3.53916	1.41512e-07	3.82326e-07	yes	down
ENSSSCG00000008294	ACTG2	48517.3	9925.67	1096.33	234.967	-2.22215	3.84489e-191	5.41971e-189	yes	down
ENSSSCG00000008298	DUSP11	754.667	1466.33	20.5167	48.4167	1.23871	1.72497e-32	1.48967e-31	yes	up
ENSSSCG00000008305	-	474	179.333	7.75	3.1	-1.32193	8.85771e-36	8.56914e-35	yes	down
ENSSSCG00000008307	SFXN5	128	307.333	1.33667	3.45333	1.36935	9.57408e-20	4.97246e-19	yes	up
ENSSSCG00000008308	EMX1	0	2.66667	0.001	0.0233333	4.54432	0.0129401	0.0216668	yes	up
ENSSSCG00000008311	CYP26B1	8	108	0.0666667	0.9	3.75489	4.10064e-34	3.76429e-33	yes	up
ENSSSCG00000008312	DYSF	35.3333	70.6667	0.21	0.43	1.03395	8.78541e-07	2.24065e-06	yes	up
ENSSSCG00000008316	NAGK	2785	594.667	75.34	16.2233	-2.21535	1.75504e-123	1.03221e-121	yes	down
ENSSSCG00000008334	MXD1	778.703	2104.6	5.6	15.9833	1.51307	1.0742e-84	3.31313e-83	yes	up
ENSSSCG00000008335	GMCL1	151.333	305.333	3.87667	8.37333	1.11099	7.11459e-17	3.24109e-16	yes	up
ENSSSCG00000008344	ARHGAP25	24	6.33333	0.366667	0.09	-2.02647	9.26201e-06	2.17055e-05	yes	down
ENSSSCG00000008348	PLEK	1.66667	14.3333	0.0133333	0.113333	3.08746	4.39776e-07	1.14656e-06	yes	up
ENSSSCG00000008349	CNRIP1	152	388	3.62	9.70333	1.42249	6.29325e-36	6.12658e-35	yes	up
ENSSSCG00000008357	SPRED2	484	2055.33	4.25333	19.0067	2.15984	1.25103e-114	6.40766e-113	yes	up
ENSSSCG00000008363	AFTPH	764	1649.67	8.17333	19.0433	1.22029	3.75081e-52	5.74788e-51	yes	up
ENSSSCG00000008368	UGP2	5640.34	1666.26	82.0033	24.96	-1.71606	3.31465e-108	1.49959e-106	yes	down
ENSSSCG00000008384	-	2	10.6667	0.126667	0.7	2.46632	0.00395322	0.00710797	yes	up
ENSSSCG00000008388	REL	328	882.333	2.94	8.32333	1.50135	1.32734e-58	2.44748e-57	yes	up
ENSSSCG00000008389	PAPOLG	278	752	3.09333	8.89333	1.52356	1.02308e-60	1.95843e-59	yes	up
ENSSSCG00000008396	-	15	53.6667	0.203333	0.603333	1.56911	5.54114e-08	1.54025e-07	yes	up
ENSSSCG00000008413	GPR75	9.33333	37	0.14	0.456667	1.70571	1.27848e-09	3.93341e-09	yes	up
ENSSSCG00000008415	-	217.513	433.437	2.56	5.38	1.07146	6.30795e-23	3.77238e-22	yes	up
ENSSSCG00000008422	-	4142.67	1551.33	30.7233	12.1567	-1.33759	1.02078e-41	1.17797e-40	yes	down
ENSSSCG00000008423	-	690.667	189.667	9.12333	2.62667	-1.79633	1.28765e-59	2.42676e-58	yes	down
ENSSSCG00000008427	KCNK12	9.33333	25.6667	0.3	0.83	1.46815	0.000170617	0.000355187	yes	up
ENSSSCG00000008434	TTC7A	233	596.333	2.07333	5.55333	1.4214	1.10271e-45	1.42053e-44	yes	up
ENSSSCG00000008443	EPAS1	3375.33	1000.67	47.63	15.02	-1.66499	4.20026e-82	1.23092e-80	yes	down
ENSSSCG00000008445	SRBD1	763.333	289.333	8.92333	3.41667	-1.38499	3.55823e-45	4.53243e-44	yes	down
ENSSSCG00000008449	SLC3A1	4.83667	67.3	0.0833333	1.10333	3.72683	1.97869e-18	9.70342e-18	yes	up
ENSSSCG00000008467	EML4	4965	1815.33	41.7433	16.2333	-1.36259	5.62892e-44	6.93692e-43	yes	down
ENSSSCG00000008468	PKDCC	5758.33	848	158.11	24.6733	-2.6799	2.41751e-228	4.73944e-226	yes	down
ENSSSCG00000008499	STRN	1145.67	2354	11.01	24.4367	1.15023	1.0026e-28	7.58669e-28	yes	up
ENSSSCG00000008501	VIT	0.333333	3.33333	0.00333333	0.0433333	3.70044	0.0262902	0.0420169	yes	up
ENSSSCG00000008503	FEZ2	1699.93	482.593	41.48	13.2433	-1.64715	1.74918e-71	4.23777e-70	yes	down
ENSSSCG00000008504	CRIM1	14232.4	4993.74	95.31	35.8	-1.41267	4.90194e-54	7.94748e-53	yes	down
ENSSSCG00000008509	RASGRP3	2346.67	551	25.6367	6.71	-1.93382	1.87971e-109	8.78367e-108	yes	down
ENSSSCG00000008512	-	316	147	4.42667	2.17667	-1.0241	9.77371e-16	4.22133e-15	yes	down
ENSSSCG00000008521	SRD5A2	5.33333	40.3333	0.0933333	0.703333	2.91374	7.01161e-15	2.90338e-14	yes	up
ENSSSCG00000008522	XDH	0	6.66667	0.001	0.0566667	5.82443	1.56318e-05	3.58067e-05	yes	up
ENSSSCG00000008534	-	0.333333	13.6667	0.00333333	0.163333	5.61471	9.84314e-08	2.69348e-07	yes	up
ENSSSCG00000008553	PREB	1357.56	577.263	12.09	5.3	-1.18975	7.98858e-37	8.02433e-36	yes	down
ENSSSCG00000008554	ABHD1	20.1033	45.7367	0.133333	0.313333	1.23266	3.84697e-05	8.51023e-05	yes	up
ENSSSCG00000008557	EMILIN1	8040.33	1857	84.0467	20.2733	-2.05161	9.4542e-132	6.39884e-130	yes	down
ENSSSCG00000008559	TMEM214	4178.67	1830	31.2767	14.2267	-1.13649	2.77733e-53	4.40653e-52	yes	down
ENSSSCG00000008560	DPYSL5	0	3.33333	0.001	0.0333333	5.05889	0.00698913	0.0121627	yes	up
ENSSSCG00000008570	ADGRF3	0	8	0.001	0.0833333	6.38082	5.72089e-05	0.000124602	yes	up
ENSSSCG00000008579	CENPO	103	31.3333	1.86	0.596667	-1.64031	2.62762e-16	1.16347e-15	yes	down
ENSSSCG00000008581	NCOA1	426	1023.33	2.65	7.05667	1.41299	1.11997e-47	1.51966e-46	yes	up
ENSSSCG00000008591	ATAD2B	237.333	732.667	1.25333	4.34667	1.79414	1.93462e-52	2.99971e-51	yes	up
ENSSSCG00000008606	OSR1	685.333	229	12.3333	3.86667	-1.6734	3.70516e-45	4.71607e-44	yes	down
ENSSSCG00000008613	GEN1	30	5	0.33	0.07	-2.23704	1.25956e-10	4.09826e-10	yes	down
ENSSSCG00000008641	ADAM17	1968.31	4554.46	18.8867	45.7633	1.27682	4.19074e-51	6.27544e-50	yes	up
ENSSSCG00000008646	RNF144A	585	161	5.70333	1.72333	-1.7266	4.65667e-61	8.96436e-60	yes	down
ENSSSCG00000008647	CMPK2	482.333	17.6667	6.66	0.25	-4.73552	4.09803e-162	3.94892e-160	yes	down
ENSSSCG00000008648	RSAD2	196	5.33333	2.63333	0.0833333	-4.98185	7.02299e-76	1.86e-74	yes	down
ENSSSCG00000008677	TACC3	613.767	271.173	8.20667	3.64667	-1.17022	1.30372e-22	7.67563e-22	yes	down
ENSSSCG00000008687	MXD4	720.333	303.333	46.3833	20.72	-1.16258	3.51344e-34	3.23571e-33	yes	down
ENSSSCG00000008689	ZFYVE28	91.6667	38	1.21667	0.513333	-1.24497	1.05366e-08	3.06989e-08	yes	down
ENSSSCG00000008693	NOP14	1018	397.333	9.20667	3.71333	-1.30996	5.09729e-45	6.47835e-44	yes	down
ENSSSCG00000008710	JAKMIP1	0.666667	5	0.01	0.08	3	0.00497278	0.0088313	yes	up
ENSSSCG00000008727	MSX1	10.3333	97.3333	0.11	1.07667	3.291	1.48194e-29	1.15521e-28	yes	up
ENSSSCG00000008728	ZBTB49	95.3333	242.667	0.79	2.05333	1.37804	5.00242e-20	2.62446e-19	yes	up
ENSSSCG00000008731	OTOP1	0	4	0.001	0.0933333	6.54432	0.00183369	0.00342895	yes	up
ENSSSCG00000008737	C1QTNF7	68	27.3333	1.42667	0.61	-1.22577	1.5675e-08	4.51001e-08	yes	down
ENSSSCG00000008738	CC2D2A	407	152.667	3.49333	1.38333	-1.33646	3.16758e-23	1.91583e-22	yes	down
ENSSSCG00000008748	LCORL	160.167	440.453	1.44333	4.29	1.57157	7.94385e-30	6.25532e-29	yes	up
ENSSSCG00000008762	STIM2	167.72	827.173	1.96	10.2933	2.39278	8.47001e-92	3.00968e-90	yes	up
ENSSSCG00000008769	-	4	0	0.15	0.001	-7.22882	0.0036942	0.0066619	yes	down
ENSSSCG00000008772	RELL1	547	1040.67	5.96	12.0833	1.01963	3.44267e-24	2.16513e-23	yes	up
ENSSSCG00000008773	PGM2	620.667	1195.67	7.64667	15.4933	1.01874	5.03767e-26	3.43415e-25	yes	up
ENSSSCG00000008792	N4BP2	77.3333	151.333	0.593333	1.24667	1.07116	9.87748e-08	2.70244e-07	yes	up
ENSSSCG00000008799	LIMCH1	1111	487	9.63667	4.59	-1.07004	1.58966e-41	1.82212e-40	yes	down
ENSSSCG00000008806	YIPF7	0	2.66667	0.001	0.0733333	6.1964	0.0236935	0.0381242	yes	up
ENSSSCG00000008819	TXK	0.333333	4.66667	0.00333333	0.06	4.16993	0.00339883	0.00616102	yes	up
ENSSSCG00000008820	TEC	102.333	248.333	1.59	4.11333	1.37128	2.52793e-21	1.40398e-20	yes	up
ENSSSCG00000008823	SLC10A4	30	880	0.42	12.6033	4.90727	6.18056e-223	1.14582e-220	yes	up
ENSSSCG00000008832	LRRC66	2.66667	23.3333	0.03	0.236667	2.97982	9.55085e-11	3.13027e-10	yes	up
ENSSSCG00000008835	RASL11B	1045.33	88	11.6433	1.03333	-3.49413	1.2093e-179	1.50553e-177	yes	down
ENSSSCG00000008841	PDGFRA	672	300.333	8.30667	3.96667	-1.06634	1.98001e-23	1.20568e-22	yes	down
ENSSSCG00000008842	KIT	1169.67	413.667	10.7767	4.09	-1.39774	8.69695e-47	1.149e-45	yes	down
ENSSSCG00000008844	KDR	0.666667	12	0.00333333	0.0833333	4.64386	1.32179e-07	3.57906e-07	yes	up
ENSSSCG00000008850	-	5.48	0	0.0666667	0.001	-6.05889	0.000679231	0.00133084	yes	down
ENSSSCG00000008866	GUCY1A1	661	178.333	4.08	1.17	-1.80206	1.67069e-56	2.90176e-55	yes	down
ENSSSCG00000008873	FAM198B	308.667	55	2.39667	0.46	-2.38132	3.00641e-45	3.83525e-44	yes	down
ENSSSCG00000008878	PPID	336.22	714.687	6.76333	14.9467	1.14402	5.26491e-31	4.29863e-30	yes	up
ENSSSCG00000008888	NPY1R	1263.33	435.333	16.7133	6.13	-1.44704	4.66745e-55	7.72144e-54	yes	down
ENSSSCG00000008890	TMA16	455	1160.33	5.59667	15.05	1.42712	1.18979e-68	2.73861e-67	yes	up
ENSSSCG00000008902	PPAT	60	156	0.446667	1.21333	1.44171	4.15687e-17	1.91517e-16	yes	up
ENSSSCG00000008927	TMPRSS11A	0	3.33333	0.001	0.106667	6.73697	0.00698913	0.0121627	yes	up
ENSSSCG00000008929	-	0	3	0.001	0.07	6.12928	0.0236935	0.0381242	yes	up
ENSSSCG00000008930	TMPRSS11F	2632.67	6279.67	21.2633	54.64	1.36159	6.7808e-45	8.57326e-44	yes	up
ENSSSCG00000008943	SLC4A4	199.393	467.833	1.04333	2.59	1.31175	1.20495e-27	8.75655e-27	yes	up
ENSSSCG00000008948	ALB	8.66667	44.3333	0.136667	0.706667	2.37037	3.52023e-13	1.33188e-12	yes	up
ENSSSCG00000008953	CXCL8	29	382.333	0.75	10.9667	3.87009	1.39169e-61	2.71586e-60	yes	up
ENSSSCG00000008954	-	19.3333	0	2.71	0.001	-11.4041	9.99859e-15	4.10238e-14	yes	down
ENSSSCG00000008957	AMCF-II	6	37	0.136667	0.883333	2.6923	2.33025e-11	7.93466e-11	yes	up
ENSSSCG00000008959	CXCL2	797.667	96.6667	22.2867	2.76667	-3.00996	4.72176e-82	1.37666e-80	yes	down
ENSSSCG00000008961	MTHFD2L	6.66667	22	0.283333	0.973333	1.78043	4.93079e-06	1.18233e-05	yes	up
ENSSSCG00000008963	AREG	2.33333	40	0.03	0.64	4.41504	1.49341e-22	8.77123e-22	yes	up
ENSSSCG00000008970	CDKL2	21.3333	80.3333	0.2	0.74	1.88753	1.72025e-10	5.57171e-10	yes	up
ENSSSCG00000008978	CXCL11	2.33333	0	0.0866667	0.001	-6.43741	0.0265147	0.042352	yes	down
ENSSSCG00000008988	CCNG2	411.667	4900.33	6.39333	78.0833	3.61037	0	0	yes	up
ENSSSCG00000008989	CNOT6L	399	888.333	3.99	9.97667	1.32217	1.00966e-26	7.08382e-26	yes	up
ENSSSCG00000008991	FRAS1	12	32.3333	0.0366667	0.103333	1.49476	1.40856e-05	3.24042e-05	yes	up
ENSSSCG00000008994	RBM46	1	6	0.02	0.0733333	1.87447	0.00740693	0.0128465	yes	up
ENSSSCG00000008997	FGB	48.6667	20.6667	0.99	0.443333	-1.15904	4.30027e-06	1.03595e-05	yes	down
ENSSSCG00000009000	-	402	19.3333	8.47	0.443333	-4.2559	5.15318e-131	3.40669e-129	yes	down
ENSSSCG00000009002	TLR2	1.66667	7	0.0266667	0.123333	2.20945	0.00687935	0.0119925	yes	up
ENSSSCG00000009011	-	22	119	0.17	0.93	2.4517	5.43393e-33	4.80462e-32	yes	up
ENSSSCG00000009012	TMEM154	203.333	679.667	4.22	18.3733	2.1223	2.03881e-62	4.0482e-61	yes	up
ENSSSCG00000009018	SH3D19	4219.33	1691.67	34.6733	14.8067	-1.22758	1.11725e-63	2.29036e-62	yes	down
ENSSSCG00000009022	MAB21L2	121.333	6	4.52333	0.246667	-4.19675	2.32005e-50	3.41421e-49	yes	down
ENSSSCG00000009023	DCLK2	526	148.667	5.21667	1.71333	-1.60632	1.83085e-57	3.2596e-56	yes	down
ENSSSCG00000009031	EDNRA	992	227.667	9.38667	2.3	-2.02898	1.06155e-92	3.83596e-91	yes	down
ENSSSCG00000009039	MMAA	206	93.3333	5.8	2.79667	-1.05234	2.88705e-11	9.76626e-11	yes	down
ENSSSCG00000009042	OTUD4	834	1711.33	4.64333	10.63	1.19491	2.78168e-47	3.73577e-46	yes	up
ENSSSCG00000009045	HHIP	1.33333	7	0.0133333	0.0666667	2.32193	0.0186148	0.0304084	yes	up
ENSSSCG00000009053	RNF150	50	329	0.426667	2.99333	2.81057	4.00243e-49	5.67459e-48	yes	up
ENSSSCG00000009060	-	161.737	759.243	1.04667	5.14	2.29597	6.81131e-115	3.50978e-113	yes	up
ENSSSCG00000009074	-	16.6667	38.3333	0.5	1.23	1.29866	2.76434e-06	6.75965e-06	yes	up
ENSSSCG00000009077	HSPA4L	660.333	1882.33	4.88667	15.1333	1.63081	2.90949e-63	5.91469e-62	yes	up
ENSSSCG00000009098	QRFPR	196	76.6667	2.42	1	-1.27501	7.68832e-18	3.67935e-17	yes	down
ENSSSCG00000009100	TNIP3	63.6667	2.66667	0.986667	0.0366667	-4.75002	1.32034e-26	9.1992e-26	yes	down
ENSSSCG00000009111	SYNPO2	68.6667	21.3333	0.373333	0.126667	-1.55943	2.23135e-11	7.6055e-11	yes	down
ENSSSCG00000009113	METTL14	566.333	236.667	8.23333	3.7	-1.15395	2.48933e-28	1.84841e-27	yes	down
ENSSSCG00000009115	NDST3	21	4	0.153333	0.0366667	-2.06413	7.95011e-06	1.87237e-05	yes	down
ENSSSCG00000009120	ZGRF1	40	8	0.306667	0.0433333	-2.82312	2.05838e-09	6.25582e-09	yes	down
ENSSSCG00000009122	ARSJ	56.3333	18.3333	1.28667	0.48	-1.42253	6.13723e-05	0.000133278	yes	down
ENSSSCG00000009128	-	411.667	1148.33	6.03667	17.83	1.56248	9.82626e-60	1.856e-58	yes	up
ENSSSCG00000009134	EGF	2.33333	26.6667	0.03	0.246667	3.03953	1.03264e-13	4.01933e-13	yes	up
ENSSSCG00000009136	RRH	0.333333	6	0.0166667	0.26	3.96347	0.000242666	0.000498065	yes	up
ENSSSCG00000009148	LEF1	6	27.3333	0.08	0.373333	2.22239	1.50479e-06	3.76164e-06	yes	up
ENSSSCG00000009151	CYP2U1	853.333	326	9.03667	3.64	-1.31185	2.33721e-43	2.8535e-42	yes	down
ENSSSCG00000009157	TET2	538	1041	2.71333	5.83	1.10343	8.24367e-25	5.31785e-24	yes	up
ENSSSCG00000009160	TACR3	983.333	173.667	14.8833	2.17333	-2.77572	2.23523e-112	1.11149e-110	yes	down
ENSSSCG00000009164	CISD2	357	910	14.1933	38.22	1.42911	6.61435e-60	1.25349e-58	yes	up
ENSSSCG00000009169	SLC39A8	21.3333	193	0.316667	2.75	3.11839	1.1655e-50	1.72559e-49	yes	up
ENSSSCG00000009179	MTTP	139.667	64.6667	1.36667	0.68	-1.00705	2.42244e-10	7.79274e-10	yes	down
ENSSSCG00000009215	ABCG2	816.597	342.85	13.8	5.82	-1.24558	8.86255e-36	8.56914e-35	yes	down
ENSSSCG00000009216	SPP1	529.667	2196.67	7.96	34.9033	2.13252	6.36014e-144	5.06909e-142	yes	up
ENSSSCG00000009232	NKX6-1	0	3.66667	0.001	0.05	5.64386	0.00270699	0.00496723	yes	up
ENSSSCG00000009238	COQ2	880	384.667	22.6533	10.5533	-1.10202	2.98639e-30	2.38463e-29	yes	down
ENSSSCG00000009240	PLAC8	452.327	147.9	22.7833	7.82333	-1.54212	6.21997e-41	7.03501e-40	yes	down
ENSSSCG00000009242	-	592.21	1574.07	5.57	15.5933	1.48518	9.28063e-54	1.49472e-52	yes	up
ENSSSCG00000009250	-	12.6667	129.333	0.176667	1.91	3.43447	3.77683e-49	5.36366e-48	yes	up
ENSSSCG00000009302	USP12	578.667	1295.67	5.42667	12.88	1.24699	1.11292e-47	1.51131e-46	yes	up
ENSSSCG00000009305	GTF3A	980.753	471.997	15.69	7.60667	-1.04451	7.4285e-32	6.27852e-31	yes	down
ENSSSCG00000009310	-	835.333	1839.33	45.5933	103.813	1.1871	1.07834e-41	1.24271e-40	yes	up
ENSSSCG00000009314	FLT3	0	5.66667	0.001	0.0466667	5.54432	0.000594683	0.00117273	yes	up
ENSSSCG00000009320	FLT1	38	233.667	0.223333	1.39667	2.64472	5.57703e-50	8.14399e-49	yes	up
ENSSSCG00000009322	SLC46A3	142.667	44.6667	1.64667	0.586667	-1.48894	1.2599e-22	7.42789e-22	yes	down
ENSSSCG00000009334	HSPH1	1056.67	6505.33	11.7033	75.8733	2.69667	1.26436e-284	4.31299e-282	yes	up
ENSSSCG00000009338	FRY	1069.69	482.547	4.81333	2.32333	-1.05084	4.37487e-25	2.85018e-24	yes	down
ENSSSCG00000009347	-	9.70333	2.33333	0.0733333	0.0166667	-2.1375	0.00175803	0.00329287	yes	down
ENSSSCG00000009348	STARD13	183	659.667	2.29667	8.75667	1.93084	2.18745e-50	3.22186e-49	yes	up
ENSSSCG00000009364	FREM2	151.617	320.65	0.57	1.27667	1.16335	4.5684e-18	2.20296e-17	yes	up
ENSSSCG00000009366	STOML3	47.6667	126	0.526667	1.38	1.38971	5.53946e-09	1.64115e-08	yes	up
ENSSSCG00000009378	CKAP2	203.667	106.667	3.10333	1.47	-1.078	3.68372e-11	1.23825e-10	yes	down
ENSSSCG00000009379	NEK3	205	42.3333	3.94	0.873333	-2.17359	4.72947e-36	4.62003e-35	yes	down
ENSSSCG00000009393	EBPL	132.333	62	5.55667	2.64333	-1.07186	6.41198e-05	0.00013893	yes	down
ENSSSCG00000009412	LCP1	303	93	4.42333	1.34	-1.7229	1.00364e-32	8.76501e-32	yes	down
ENSSSCG00000009414	ZC3H13	760.333	1723.33	4.35667	10.3367	1.24647	1.92014e-44	2.394e-43	yes	up
ENSSSCG00000009422	TSC22D1	4206.67	2135.33	41.75	20.3467	-1.03698	5.64879e-36	5.50232e-35	yes	down
ENSSSCG00000009434	RGCC	1768.33	667.667	26.76	10.5033	-1.34923	8.23881e-63	1.64738e-61	yes	down
ENSSSCG00000009435	NAA16	237	445	2.27	4.60667	1.02103	4.12618e-21	2.26873e-20	yes	up
ENSSSCG00000009442	CNMD	1	9	0.0133333	0.126667	3.24793	0.000378615	0.000761255	yes	up
ENSSSCG00000009445	PCDH8	0.666667	12.6667	0.00666667	0.133333	4.32193	4.71484e-08	1.31636e-07	yes	up
ENSSSCG00000009446	PCDH17	1546.33	2912.67	7.92	19.4733	1.29793	1.02466e-24	6.57507e-24	yes	up
ENSSSCG00000009448	DIAPH3	259	18	2.26667	0.173333	-3.70895	1.8192e-58	3.33997e-57	yes	down
ENSSSCG00000009457	DACH1	236	890.667	1.44	5.77	2.0025	2.45072e-75	6.36217e-74	yes	up
ENSSSCG00000009468	KCTD12	150.333	34.3333	6.25667	1.53	-2.03186	9.61108e-27	6.75685e-26	yes	down
ENSSSCG00000009474	SCEL	16	0.333333	0.336667	0.01	-5.07325	9.16357e-11	3.00739e-10	yes	down
ENSSSCG00000009475	-	262	808.667	3.50667	11.54	1.71847	1.91129e-67	4.22814e-66	yes	up
ENSSSCG00000009480	NDFIP2	1492.33	2937.33	12.7833	26.8167	1.06887	2.34129e-36	2.30827e-35	yes	up
ENSSSCG00000009488	SLITRK5	25.6667	99.6667	0.25	1.00667	2.00959	7.30503e-24	4.53401e-23	yes	up
ENSSSCG00000009490	DCT	2	8	0.05	0.136667	1.45066	0.00582614	0.0102507	yes	up
ENSSSCG00000009491	-	326.333	771.333	5.41333	14.1133	1.38247	3.26986e-29	2.51673e-28	yes	up
ENSSSCG00000009511	STK24	1833.67	3953.33	26.2367	60.41	1.2032	1.28855e-57	2.30614e-56	yes	up
ENSSSCG00000009513	SLC15A1	0.333333	5.66667	0.00333333	0.07	4.39232	0.000261454	0.00053476	yes	up
ENSSSCG00000009520	ZIC2	0	8.66667	0.001	0.1	6.64386	2.20344e-07	5.86758e-07	yes	up
ENSSSCG00000009524	TMTC4	1290.67	385.667	15.3	4.86667	-1.65253	3.12387e-83	9.33112e-82	yes	down
ENSSSCG00000009530	-	9.33333	18	0.06	0.13	1.11548	0.00848935	0.0145962	yes	up
ENSSSCG00000009534	-	342.343	672.003	4.13667	8.34333	1.01216	8.19965e-31	6.65018e-30	yes	up
ENSSSCG00000009540	LIG4	394.333	1195	3.34	10.81	1.69445	1.81381e-53	2.89395e-52	yes	up
ENSSSCG00000009542	TNFSF13B	3	16.3333	0.0433333	0.263333	2.60334	1.49482e-06	3.73781e-06	yes	up
ENSSSCG00000009558	F10	34.4967	74.2533	0.3	0.66	1.1375	2.00527e-07	5.35743e-07	yes	up
ENSSSCG00000009568	-	340.333	835.333	5.42667	14.4367	1.4116	4.28393e-49	6.06867e-48	yes	up
ENSSSCG00000009569	PSPC1	869.667	262.667	17.4733	5.45333	-1.67994	1.46216e-67	3.25145e-66	yes	down
ENSSSCG00000009580	S1PR3	706	148.667	7.64333	1.68333	-2.18288	2.93875e-84	8.96662e-83	yes	down
ENSSSCG00000009591	AUH	252.333	658	6.97333	19.7633	1.50291	6.08348e-51	9.062e-50	yes	up
ENSSSCG00000009592	NFIL3	1606.67	4338	30.4767	85.8833	1.49467	6.02238e-86	1.91637e-84	yes	up
ENSSSCG00000009593	ROR2	2187.33	924.333	22.8767	10.1667	-1.17003	2.29877e-57	4.07566e-56	yes	down
ENSSSCG00000009612	DOK2	5.33333	61.6667	0.176667	2.18333	3.62743	1.35374e-26	9.42423e-26	yes	up
ENSSSCG00000009614	-	1618.67	637	16.7	6.80667	-1.29483	4.68467e-61	9.0081e-60	yes	down
ENSSSCG00000009615	NUDT18	280.667	32.3333	7.46333	0.88	-3.08424	3.65974e-77	9.98727e-76	yes	down
ENSSSCG00000009616	HR	38.6667	17.3333	0.443333	0.21	-1.078	8.11675e-05	0.000174137	yes	down
ENSSSCG00000009625	-	1122.67	114.333	24.72	2.56	-3.27146	1.24922e-194	1.90239e-192	yes	down
ENSSSCG00000009626	SORBS3	501.333	178.667	10.02	3.75333	-1.41664	3.05691e-32	2.60955e-31	yes	down
ENSSSCG00000009627	-	304.333	61	5.85667	1.24333	-2.23587	3.47662e-59	6.49477e-58	yes	down
ENSSSCG00000009633	-	1384.67	15640.3	12.7167	146.31	3.52424	0	0	yes	up
ENSSSCG00000009648	NEFM	26.6667	343	0.26	3.59	3.7874	1.19306e-104	5.09994e-103	yes	up
ENSSSCG00000009649	NEFL	0.666667	52.6667	0.00666667	0.59	6.46761	4.34465e-34	3.98399e-33	yes	up
ENSSSCG00000009653	CDCA2	65	17	0.88	0.243333	-1.85457	1.69212e-12	6.16948e-12	yes	down
ENSSSCG00000009659	-	0.333333	25.3333	0.00666667	0.35	5.71425	1.56376e-17	7.37392e-17	yes	up
ENSSSCG00000009662	STMN4	0	6	0.001	0.173333	7.43741	0.000327893	0.000663409	yes	up
ENSSSCG00000009664	PTK2B	2383.67	720.34	23.3667	7.34333	-1.66994	1.01224e-106	4.46118e-105	yes	down
ENSSSCG00000009671	PBK	229.667	17.6667	2.40667	0.2	-3.58896	3.67946e-70	8.71623e-69	yes	down
ENSSSCG00000009682	HMBOX1	315	827	4.43667	12.7633	1.52446	4.37667e-55	7.25448e-54	yes	up
ENSSSCG00000009693	XKR6	5.66667	20.6667	0.103333	0.516667	2.32193	7.20589e-06	1.70298e-05	yes	up
ENSSSCG00000009694	-	3.33333	10	0.233333	0.73	1.6455	0.0149353	0.0247509	yes	up
ENSSSCG00000009704	HMGB2	431.333	2205.67	13.5733	72.61	2.41939	2.95965e-226	5.67189e-224	yes	up
ENSSSCG00000009709	MFAP3L	34	361.667	0.306667	2.84667	3.21453	2.38187e-104	1.01057e-102	yes	up
ENSSSCG00000009716	SH3RF1	2767.33	1293.33	26.4067	13.0433	-1.01759	3.96784e-41	4.50269e-40	yes	down
ENSSSCG00000009720	DDX60	1072	80.3333	7.4	0.586667	-3.65691	9.33725e-210	1.60865e-207	yes	down
ENSSSCG00000009722	SPOCK3	432	1476.67	5.73667	20.6433	1.84739	1.48942e-94	5.53454e-93	yes	up
ENSSSCG00000009730	ZNF26	75	150	1.15333	2.43333	1.07712	1.71921e-12	6.26692e-12	yes	up
ENSSSCG00000009739	NOC4L	507.217	222.667	3.36	1.54667	-1.1193	1.7644e-24	1.12247e-23	yes	down
ENSSSCG00000009742	ULK1	3027.67	5872.67	16.9067	34.3033	1.02076	5.75485e-49	8.09858e-48	yes	up
ENSSSCG00000009745	ADGRD1	266.333	49	2.02667	0.39	-2.37756	2.50832e-51	3.78266e-50	yes	down
ENSSSCG00000009748	RIMBP2	0.333333	5.33333	0.00333333	0.0466667	3.80735	0.000869987	0.00168543	yes	up
ENSSSCG00000009751	FZD10	11	0.333333	0.253333	0.01	-4.66297	8.43036e-08	2.31804e-07	yes	down
ENSSSCG00000009753	TMEM132C	0.333333	8.33333	0.00333333	0.04	3.58496	1.19572e-05	2.76992e-05	yes	up
ENSSSCG00000009754	TMEM132B	1.66667	13.3333	0.0133333	0.113333	3.08746	8.80525e-07	2.24454e-06	yes	up
ENSSSCG00000009765	-	25.3333	116.667	0.0766667	0.353333	2.20436	5.51051e-27	3.91124e-26	yes	up
ENSSSCG00000009766	ATP6V0A2	834.333	1614.67	5.82333	12.0267	1.04632	5.02919e-30	3.98967e-29	yes	up
ENSSSCG00000009776	SBNO1	1035	2434.67	4.66333	11.8033	1.33976	7.43346e-48	1.01591e-46	yes	up
ENSSSCG00000009777	KMT5A	714.333	1387	16.1867	32.9533	1.02562	3.01737e-27	2.15422e-26	yes	up
ENSSSCG00000009778	RILPL2	385	745	8.28	16.8067	1.02133	2.76675e-28	2.05262e-27	yes	up
ENSSSCG00000009783	OGFOD2	622.147	372.84	12.1833	6.05667	-1.00831	2.23662e-12	8.09587e-12	yes	down
ENSSSCG00000009792	ZCCHC8	332	769.333	4.18	10.4967	1.32836	7.4694e-38	7.77766e-37	yes	up
ENSSSCG00000009798	B3GNT4	0.666667	7	0.0233333	0.25	3.42146	0.0020518	0.00381588	yes	up
ENSSSCG00000009806	SETD1B	222.667	457.333	1.75	3.83333	1.13124	5.01959e-21	2.7511e-20	yes	up
ENSSSCG00000009820	GPN3	193.333	371	5.29	10.6	1.00272	7.14653e-22	4.06704e-21	yes	up
ENSSSCG00000009822	-	63.1833	148.173	0.553333	1.36333	1.30092	1.03114e-16	4.65882e-16	yes	up
ENSSSCG00000009825	PPTC7	594.667	1242	5.59667	12.6067	1.17155	2.12772e-25	1.40552e-24	yes	up
ENSSSCG00000009827	HVCN1	359.083	97.58	4.69	1.31333	-1.83635	1.962e-48	2.72064e-47	yes	down
ENSSSCG00000009831	CUX2	3	8	0.0266667	0.0766667	1.52356	0.0160921	0.0265365	yes	up
ENSSSCG00000009839	-	250.737	23.6733	1.32	0.14	-3.23704	7.13426e-75	1.83532e-73	yes	down
ENSSSCG00000009842	CCDC60	40	11	0.603333	0.183333	-1.71849	5.81008e-07	1.50397e-06	yes	down
ENSSSCG00000009845	SRRM4	2.66667	17.6667	0.0266667	0.166667	2.64386	5.12088e-06	1.22654e-05	yes	up
ENSSSCG00000009859	TESC	199.667	97.3333	8.54333	4.05	-1.07688	8.72508e-12	3.03766e-11	yes	down
ENSSSCG00000009862	RNFT2	589	251.333	5.45667	2.48	-1.13768	3.28105e-25	2.15071e-24	yes	down
ENSSSCG00000009865	TBX3	191.667	371.333	1.27667	2.58667	1.01871	1.42204e-17	6.72424e-17	yes	up
ENSSSCG00000009869	LHX5	0	22.6667	0.001	0.283333	8.14636	1.00279e-17	4.7722e-17	yes	up
ENSSSCG00000009870	SDSL	24.6667	7.33333	0.92	0.273333	-1.75097	1.21864e-05	2.82177e-05	yes	down
ENSSSCG00000009877	-	35.7333	14.6633	0.853333	0.36	-1.24511	3.63757e-05	8.06479e-05	yes	down
ENSSSCG00000009880	SLC8B1	509.667	1240	6.14667	15.73	1.35564	2.93986e-53	4.66006e-52	yes	up
ENSSSCG00000009881	OAS2	2224.67	500	21.7133	5.26667	-2.04362	2.57452e-134	1.82204e-132	yes	down
ENSSSCG00000009883	RPH3A	0	6.33333	0.001	0.0433333	5.43741	0.000915192	0.00176798	yes	up
ENSSSCG00000009887	NAA25	447.667	979.333	3.41667	8.10667	1.24652	4.49279e-20	2.36072e-19	yes	up
ENSSSCG00000009890	MAPKAPK5	572.667	1406.33	4.45667	11.55	1.37386	2.78874e-71	6.72768e-70	yes	up
ENSSSCG00000009895	-	0.333333	4.30667	0.00666667	0.0833333	3.64386	0.00343395	0.00621823	yes	up
ENSSSCG00000009896	BICDL1	40.3333	229.333	0.54	3.13333	2.53667	2.57885e-47	3.46884e-46	yes	up
ENSSSCG00000009901	SIRT4	49.3333	12.6667	0.916667	0.25	-1.87447	3.49872e-09	1.05023e-08	yes	down
ENSSSCG00000009903	COQ5	504	176.333	10.96	4.14667	-1.40222	4.29967e-21	2.35956e-20	yes	down
ENSSSCG00000009912	POP5	191.667	52.6667	11.08	3.17	-1.8054	5.53366e-28	4.06469e-27	yes	down
ENSSSCG00000009913	CABP1	1	8	0.0266667	0.22	3.04439	0.000170133	0.000354308	yes	up
ENSSSCG00000009916	ACADS	984.667	416.667	18.9767	9.04	-1.06983	2.85289e-34	2.63591e-33	yes	down
ENSSSCG00000009927	-	10	200.333	0.146667	3.04	4.37346	1.06106e-71	2.57798e-70	yes	up
ENSSSCG00000009929	TRPV4	55.3333	21	0.813333	0.323333	-1.33082	5.77027e-07	1.49389e-06	yes	down
ENSSSCG00000009931	MVK	330.333	152.667	6.12333	3.01667	-1.02136	2.76128e-12	9.92338e-12	yes	down
ENSSSCG00000009942	DAO	17	5	0.21	0.0666667	-1.65535	0.000391252	0.000785451	yes	down
ENSSSCG00000009957	MYO18B	90.3333	13	0.456667	0.0633333	-2.8501	2.06567e-28	1.53852e-27	yes	down
ENSSSCG00000009959	ASPHD2	3.66667	17.3333	0.08	0.38	2.24793	1.09606e-06	2.76953e-06	yes	up
ENSSSCG00000009963	TPST2	856.667	400.667	19.5	9.21667	-1.08116	9.6288e-32	8.0861e-31	yes	down
ENSSSCG00000009971	ZNRF3	157	410.333	1.19333	3.37333	1.49918	1.03559e-30	8.37505e-30	yes	up
ENSSSCG00000009973	RHBDD3	274.243	116.867	7.58333	3.4	-1.1573	3.3986e-15	1.4288e-14	yes	down
ENSSSCG00000009977	RASL10A	9.33333	63.3333	0.396667	2.76	2.79867	1.21557e-24	7.76506e-24	yes	up
ENSSSCG00000009979	NEFH	6	171.333	0.04	1.31667	5.04075	7.2132e-63	1.4491e-61	yes	up
ENSSSCG00000009997	OSM	2.66667	16.6667	0.06	0.39	2.70044	2.95331e-06	7.19903e-06	yes	up
ENSSSCG00000009998	CASTOR1	670.333	241	17.3067	6.54	-1.40397	7.28893e-36	7.0757e-35	yes	down
ENSSSCG00000010009	GAL3ST1	13	138	0.32	3.33333	3.38082	3.30175e-24	2.07957e-23	yes	up
ENSSSCG00000010016	MORC2	4708.67	1786	28.07	11.23	-1.32167	2.09855e-85	6.5917e-84	yes	down
ENSSSCG00000010017	SMTN	10289.3	1844	128.607	24.09	-2.41646	5.10212e-231	1.03597e-228	yes	down
ENSSSCG00000010023	PLA2G3	2148.33	248.667	42.13	5.14667	-3.03314	3.6881e-253	9.11656e-251	yes	down
ENSSSCG00000010025	LIMK2	5998.89	2951.86	93.7367	43.71	-1.10065	2.4317e-42	2.86628e-41	yes	down
ENSSSCG00000010026	PIK3IP1	3284.84	893.59	27.0833	7.74333	-1.80638	5.65456e-127	3.50706e-125	yes	down
ENSSSCG00000010027	PATZ1	227.667	104	2.85333	1.30667	-1.12676	2.7001e-15	1.14162e-14	yes	down
ENSSSCG00000010046	GNAZ	372	148.667	4.29667	1.78667	-1.26595	2.23157e-27	1.60327e-26	yes	down
ENSSSCG00000010055	GGT5	4.66667	14.3333	0.0366667	0.0966667	1.39855	0.00834096	0.0143555	yes	up
ENSSSCG00000010076	ZNF70	42.3333	12.3333	1.17667	0.376667	-1.64335	7.01736e-07	1.80798e-06	yes	down
ENSSSCG00000010079	PPM1F	1738.67	773.333	15.9167	7.45333	-1.09458	6.11909e-50	8.91266e-49	yes	down
ENSSSCG00000010086	-	7	1.33333	0.183333	0.04	-2.1964	0.00980756	0.0167094	yes	down
ENSSSCG00000010092	PI4KA	6466	2091.67	42.28	14.0167	-1.59283	3.97165e-115	2.07157e-113	yes	down
ENSSSCG00000010094	SNAP29	493	219.667	6.33	2.98667	-1.08367	2.36784e-22	1.37789e-21	yes	down
ENSSSCG00000010095	CRKL	1530	3259.33	12.9667	29.0533	1.1639	3.15291e-62	6.23128e-61	yes	up
ENSSSCG00000010096	AIFM3	5.06667	0.666667	0.0833333	0.01	-3.05889	0.00676202	0.0118	yes	down
ENSSSCG00000010097	LZTR1	1854.21	749.8	18.63	7.80667	-1.25485	1.43776e-50	2.125e-49	yes	down
ENSSSCG00000010099	-	185.927	53.3333	3.89333	1.18667	-1.71409	9.48896e-29	7.18667e-28	yes	down
ENSSSCG00000010103	-	4.40667	0	0.133333	0.001	-7.05889	0.000553779	0.00109586	yes	down
ENSSSCG00000010111	DGCR2	3222	6917.35	39.5233	93.4967	1.24221	5.32472e-68	1.19498e-66	yes	up
ENSSSCG00000010116	SLC25A1	1801	619	46.9867	16.7767	-1.4858	3.0673e-60	5.83883e-59	yes	down
ENSSSCG00000010121	UFD1	1220.58	2513.01	26.1233	54.56	1.0625	7.71143e-55	1.26833e-53	yes	up
ENSSSCG00000010122	CDC45	192.42	40.3233	1.31667	0.286667	-2.19944	1.21012e-41	1.3927e-40	yes	down
ENSSSCG00000010131	TXNRD2	179.333	49.0033	2.57667	0.796667	-1.69346	3.24626e-24	2.04613e-23	yes	down
ENSSSCG00000010133	ARVCF	328.333	106	3.8	1.24667	-1.60792	1.64585e-26	1.14298e-25	yes	down
ENSSSCG00000010138	ZDHHC8	732.667	303.333	8.57667	3.86667	-1.14933	3.87322e-35	3.66195e-34	yes	down
ENSSSCG00000010146	LGALS8	698.667	2616.33	10.7867	39	1.85423	2.89176e-166	2.93582e-164	yes	up
ENSSSCG00000010148	ERO1B	58.3333	181.667	1.21667	3.98667	1.71225	9.14728e-30	7.17975e-29	yes	up
ENSSSCG00000010160	TARBP1	532.333	250	4.47667	2.23	-1.00538	1.11584e-26	7.81593e-26	yes	down
ENSSSCG00000010163	KCNK1	35.6667	123.333	0.486667	1.75333	1.84909	3.05673e-21	1.69052e-20	yes	up
ENSSSCG00000010164	MAP3K21	178	360	1.13667	2.42	1.0902	8.33212e-21	4.53454e-20	yes	up
ENSSSCG00000010167	MAP10	45.6667	17.3333	0.693333	0.29	-1.2575	9.03346e-06	2.11816e-05	yes	down
ENSSSCG00000010169	SIPA1L2	198.333	522.333	1.25667	3.47667	1.4681	4.00398e-44	4.94868e-43	yes	up
ENSSSCG00000010181	C1orf198	5492	1609.67	70.6967	22.4033	-1.65793	7.10513e-86	2.25671e-84	yes	down
ENSSSCG00000010190	ACTA1	245.667	16	6.91667	0.433333	-3.99653	9.95227e-83	2.92665e-81	yes	down
ENSSSCG00000010200	CSGALNACT2	1566.67	3447.67	14.7533	35.8833	1.28227	4.10622e-41	4.65662e-40	yes	up
ENSSSCG00000010209	-	1978	122.133	28.8767	2.04	-3.82326	4.44572e-234	9.36126e-232	yes	down
ENSSSCG00000010210	SLC16A9	88	260	0.83	2.94333	1.82627	7.13903e-35	6.71613e-34	yes	up
ENSSSCG00000010212	-	1432	192.667	8.81667	1.27	-2.7954	1.23654e-132	8.50423e-131	yes	down
ENSSSCG00000010214	-	270.333	57.3333	10.5767	2.17333	-2.2829	4.42161e-40	4.90345e-39	yes	down
ENSSSCG00000010224	EGR2	28.6667	63.3333	0.383333	0.906667	1.24197	6.43409e-05	0.000139388	yes	up
ENSSSCG00000010226	JMJD1C	1264.67	3043	6.00333	15.2333	1.3434	2.80498e-75	7.27077e-74	yes	up
ENSSSCG00000010232	LRRTM3	18.6667	0.333333	0.266667	0.00666667	-5.32193	4.46345e-12	1.5814e-11	yes	down
ENSSSCG00000010238	HNRNPH3	1125.51	2082.67	25.95	52.0933	1.00536	1.32426e-30	1.06742e-29	yes	up
ENSSSCG00000010245	STOX1	0.666667	11.6667	0.01	0.176667	4.14296	2.62951e-06	6.44103e-06	yes	up
ENSSSCG00000010252	HKDC1	238.667	18	2.07333	0.183333	-3.49941	7.74667e-49	1.08657e-47	yes	down
ENSSSCG00000010253	HK1	27205.7	7831.33	301.25	89.85	-1.74537	6.10437e-147	5.10373e-145	yes	down
ENSSSCG00000010254	TACR2	16.3333	3.33333	0.2	0.04	-2.32193	8.38704e-06	1.97119e-05	yes	down
ENSSSCG00000010259	TYSND1	270.333	51.6667	2.21667	0.45	-2.30039	2.48389e-58	4.53589e-57	yes	down
ENSSSCG00000010267	-	195.333	73.3333	2.12	0.826667	-1.35869	2.32582e-20	1.23773e-19	yes	down
ENSSSCG00000010272	ADAMTS14	680.667	99.6667	7.79667	1.21667	-2.67992	3.42346e-110	1.61747e-108	yes	down
ENSSSCG00000010283	SPOCK2	19.3333	118	0.153333	0.873333	2.50986	4.76455e-31	3.89382e-30	yes	up
ENSSSCG00000010293	OIT3	13.1567	0.666667	0.17	0.00666667	-4.67243	1.11844e-07	3.04778e-07	yes	down
ENSSSCG00000010303	SYNPO2L	312	11.3333	3.19333	0.12	-4.73396	2.16378e-116	1.15329e-114	yes	down
ENSSSCG00000010313	VCL	33175.5	12186.8	248.363	94.77	-1.38995	4.78277e-87	1.54206e-85	yes	down
ENSSSCG00000010319	SAMD8	332.667	1281	2.2	9.30333	2.08024	1.88343e-116	1.00702e-114	yes	up
ENSSSCG00000010322	ZNF503	561.333	264.667	7.35667	3.63	-1.01908	7.45862e-22	4.23765e-21	yes	down
ENSSSCG00000010329	ZMIZ1	987.667	2245.33	12.6133	30.4933	1.27354	5.36403e-48	7.35441e-47	yes	up
ENSSSCG00000010337	MAT1A	8.66667	1	0.286667	0.0366667	-2.96683	0.000205836	0.000425338	yes	down
ENSSSCG00000010338	DYDC1	186.333	45.6667	5.70667	1.48667	-1.94057	1.00829e-32	8.80114e-32	yes	down
ENSSSCG00000010339	DYDC2	35	11.6667	1.23667	0.436667	-1.50185	1.6502e-05	3.7724e-05	yes	down
ENSSSCG00000010345	GHITM	4885.33	9202.33	67.5167	135.52	1.00519	1.56932e-43	1.92149e-42	yes	up
ENSSSCG00000010348	CDHR1	1.33333	6.33333	0.01	0.04	2	0.00576962	0.0101544	yes	up
ENSSSCG00000010357	WAPL	1657	3354	12.8367	29.39	1.19505	2.41565e-43	2.94505e-42	yes	up
ENSSSCG00000010359	-	81	3	1.75	0.0766667	-4.51261	3.28969e-38	3.45925e-37	yes	down
ENSSSCG00000010370	-	4288.67	1033.67	90.6967	22.8367	-1.9897	7.44696e-145	6.02159e-143	yes	down
ENSSSCG00000010381	ARHGAP22	184	66.3333	2.91	1.04333	-1.47982	1.83331e-20	9.79604e-20	yes	down
ENSSSCG00000010385	VSTM4	5824	2673.33	104.707	50.32	-1.05715	3.84193e-54	6.23481e-53	yes	down
ENSSSCG00000010391	ERCC6	252	686.667	2.33667	6.70333	1.52043	2.01476e-56	3.48518e-55	yes	up
ENSSSCG00000010394	OGDHL	13.6667	5.33333	0.19	0.0766667	-1.30933	0.00676913	0.01181	yes	down
ENSSSCG00000010402	ZFAND4	13.3333	57.3333	0.17	0.746667	2.13493	1.75651e-14	7.11277e-14	yes	up
ENSSSCG00000010430	CSTF2T	401	164	3.53333	1.52333	-1.2138	1.74001e-25	1.15657e-24	yes	down
ENSSSCG00000010432	-	2	32.3333	0.0166667	0.27	4.01792	4.66749e-17	2.14463e-16	yes	up
ENSSSCG00000010433	SGMS1	346.667	1020.33	4.85333	15.1433	1.64163	1.41481e-75	3.70107e-74	yes	up
ENSSSCG00000010445	ANKRD22	0.333333	10.1633	0.00666667	0.19	4.83289	1.66274e-07	4.4647e-07	yes	up
ENSSSCG00000010446	-	6	22.3333	0.12	0.473333	1.97982	2.18647e-06	5.39141e-06	yes	up
ENSSSCG00000010447	ACTA2	557621	69911.3	15632.2	2061.64	-2.92266	0	0	yes	down
ENSSSCG00000010451	IFIT2	273	36.3333	1.79	0.253333	-2.82085	4.28285e-68	9.64971e-67	yes	down
ENSSSCG00000010452	IFIT1	1770.67	108.667	33.6633	2.25	-3.90318	5.13934e-301	1.99219e-298	yes	down
ENSSSCG00000010454	IFIT5	1876.33	776.333	23.5233	10.3833	-1.17982	1.52021e-33	1.36899e-32	yes	down
ENSSSCG00000010457	KIF20B	134.333	38	0.976667	0.293333	-1.73533	3.62227e-19	1.83546e-18	yes	down
ENSSSCG00000010461	ANKRD1	15720.3	299.333	350.387	7.02	-5.64133	0	0	yes	down
ENSSSCG00000010466	FGFBP3	3.33333	8.66667	0.103333	0.273333	1.40336	0.013592	0.0226724	yes	up
ENSSSCG00000010471	KIF11	293	46.6667	2.5	0.423333	-2.56206	2.52843e-43	3.08035e-42	yes	down
ENSSSCG00000010476	MYOF	7240.67	2228.67	28.28	9.22	-1.61694	8.76142e-113	4.40811e-111	yes	down
ENSSSCG00000010477	CEP55	148.667	48.3333	2.07333	0.85	-1.28642	6.42201e-11	2.12522e-10	yes	down
ENSSSCG00000010484	NOC3L	247.09	396.957	2.27	4.56667	1.00845	3.59826e-14	1.43191e-13	yes	up
ENSSSCG00000010489	-	31.7567	67.7333	0.526667	1.21	1.20004	9.87584e-07	2.50546e-06	yes	up
ENSSSCG00000010491	-	3.66667	0	0.313333	0.001	-8.29155	0.00257123	0.00472932	yes	down
ENSSSCG00000010493	PDLIM1	17363.7	5477.33	490.347	160.583	-1.61048	4.68687e-104	1.9787e-102	yes	down
ENSSSCG00000010494	SORBS1	2249.33	415.667	14.9933	2.92	-2.36028	6.41779e-172	7.20144e-170	yes	down
ENSSSCG00000010495	ALDH18A1	3895.67	1531.67	44.7033	18.5033	-1.2726	7.40799e-59	1.37487e-57	yes	down
ENSSSCG00000010496	TCTN3	1895.33	411.667	25.19	6.13667	-2.03732	1.71092e-116	9.17654e-115	yes	down
ENSSSCG00000010497	-	3591.23	855.333	60.5533	15.45	-1.9706	5.71902e-103	2.39665e-101	yes	down
ENSSSCG00000010502	CCNJ	376.667	758	3.76333	8.04333	1.09578	3.97679e-31	3.2594e-30	yes	up
ENSSSCG00000010504	BLNK	55.6667	3	1.00667	0.06	-4.06848	2.06265e-27	1.48254e-26	yes	down
ENSSSCG00000010505	DNTT	0	3	0.001	0.0633333	5.98489	0.00618531	0.0108402	yes	up
ENSSSCG00000010506	OPALIN	0	23	0.001	0.41	8.67948	6.83412e-15	2.83194e-14	yes	up
ENSSSCG00000010507	TLL2	15.6667	100	0.106667	0.62	2.53916	6.74471e-25	4.36576e-24	yes	up
ENSSSCG00000010509	PIK3AP1	95.6667	195	0.793333	1.89667	1.25747	4.01776e-14	1.59736e-13	yes	up
ENSSSCG00000010513	-	349.667	818.667	1.93667	4.82333	1.31645	1.26717e-40	1.42471e-39	yes	up
ENSSSCG00000010523	HOGA1	84.6433	27.3667	1.39667	0.47	-1.57126	1.03244e-11	3.58348e-11	yes	down
ENSSSCG00000010525	PI4K2A	1676.95	4901.25	17.6933	50.6	1.51593	1.22872e-100	5.00168e-99	yes	up
ENSSSCG00000010527	MARVELD1	223	65	17.3233	5.37	-1.68972	3.29512e-31	2.7059e-30	yes	down
ENSSSCG00000010529	SFRP5	968.667	143	22.5267	3.41333	-2.72238	1.6025e-125	9.62402e-124	yes	down
ENSSSCG00000010532	LOXL4	20658	6285	167.893	53.3733	-1.65335	9.3531e-147	7.744e-145	yes	down
ENSSSCG00000010533	PYROXD2	56.6667	14.6667	0.833333	0.22	-1.92139	2.45848e-13	9.39966e-13	yes	down
ENSSSCG00000010534	HPS1	517.667	212.667	7.88333	3.36667	-1.22748	8.35679e-23	4.95252e-22	yes	down
ENSSSCG00000010535	HPSE2	0.666667	7.33333	0.01	0.123333	3.62449	0.000221526	0.000456598	yes	up
ENSSSCG00000010538	NKX2-3	0.666667	4	0.01	0.06	2.58496	0.017026	0.0279848	yes	up
ENSSSCG00000010540	ENTPD7	1817.56	4332.37	8.76667	22.24	1.34306	1.94521e-58	3.56364e-57	yes	up
ENSSSCG00000010543	ABCC2	28.3333	170.667	0.253333	1.57667	2.63777	9.26874e-38	9.61019e-37	yes	up
ENSSSCG00000010546	-	0	13.9167	0.001	0.303333	8.24476	4.4956e-10	1.42337e-09	yes	up
ENSSSCG00000010564	POLL	130	45.3333	1.14333	0.416667	-1.45628	1.98286e-15	8.45701e-15	yes	down
ENSSSCG00000010568	NPM3	384.667	57.6667	17.3	2.67	-2.69586	1.10446e-74	2.83701e-73	yes	down
ENSSSCG00000010569	MGEA5	1548	5266.33	15.04	56.8767	1.91903	3.8013e-157	3.5429e-155	yes	up
ENSSSCG00000010570	KCNIP2	8.66667	29	0.15	0.526667	1.81193	3.41421e-06	8.27522e-06	yes	up
ENSSSCG00000010578	PITX3	0.666667	13.3333	0.03	0.66	4.45943	6.69425e-09	1.97333e-08	yes	up
ENSSSCG00000010581	PSD	17.76	44.5867	0.11	0.266667	1.27753	0.000694237	0.0013579	yes	up
ENSSSCG00000010584	MFSD13A	61.6667	18.6667	1.14	0.35	-1.70361	1.88692e-10	6.09533e-10	yes	down
ENSSSCG00000010589	SFXN2	243.667	56	3.94	0.936667	-2.07259	4.19663e-39	4.51879e-38	yes	down
ENSSSCG00000010595	INA	9.66667	97.6667	0.116667	1.27667	3.45192	1.02561e-36	1.02537e-35	yes	up
ENSSSCG00000010600	CALHM2	193.507	18.53	4.58	0.236667	-4.27442	3.92203e-63	7.94467e-62	yes	down
ENSSSCG00000010614	-	0	4.33333	0.001	0.0333333	5.05889	0.000584357	0.0011533	yes	up
ENSSSCG00000010617	SORCS3	0.333333	3	0.00333333	0.02	2.58496	0.0301866	0.047872	yes	up
ENSSSCG00000010626	RBM20	0.333333	14.6667	0.00333333	0.193333	5.85798	1.32666e-10	4.31329e-10	yes	up
ENSSSCG00000010628	SHOC2	931.333	1920.67	7.4	16.1567	1.12653	2.10792e-34	1.95501e-33	yes	up
ENSSSCG00000010645	-	175.667	372.333	1.03667	2.33333	1.17044	9.59547e-24	5.91686e-23	yes	up
ENSSSCG00000010647	ADRB1	6.33333	1.33333	0.163333	0.0366667	-2.15528	0.0121604	0.0204464	yes	down
ENSSSCG00000010650	AFAP1L2	4.66667	28	0.08	0.51	2.67243	2.22881e-11	7.59834e-11	yes	up
ENSSSCG00000010686	BAG3	2018.18	7813.8	35.2867	144.663	2.0355	1.29701e-166	1.33264e-164	yes	up
ENSSSCG00000010698	FGFR2	3424.33	1569.67	31.95	15.93	-1.00407	1.34727e-53	2.16171e-52	yes	down
ENSSSCG00000010706	-	1635	3345.33	17.08	36.7167	1.10413	1.5081e-53	2.41522e-52	yes	up
ENSSSCG00000010719	-	166.807	465.247	2.72333	7.94	1.54377	1.48429e-49	2.12919e-48	yes	up
ENSSSCG00000010724	HMX3	0.666667	7	0.0233333	0.293333	3.65208	0.000312287	0.000633112	yes	up
ENSSSCG00000010741	EDRF1	316	914.757	1.49	4.52667	1.60314	2.34834e-66	5.06363e-65	yes	up
ENSSSCG00000010757	EBF3	3	32.3333	0.0333333	0.233333	2.80735	1.58847e-16	7.1129e-16	yes	up
ENSSSCG00000010761	STK32C	0.333333	12.09	0.00666667	0.26	5.2854	1.93479e-08	5.53502e-08	yes	up
ENSSSCG00000010768	CFAP46	70.3333	31	0.36	0.166667	-1.11103	1.02553e-07	2.80221e-07	yes	down
ENSSSCG00000010772	ADAM8	12	50	0.15	0.626667	2.06274	1.82923e-07	4.89787e-07	yes	up
ENSSSCG00000010773	TUBGCP2	2121.33	1019	27.63	13.7467	-1.00715	1.31865e-36	1.31295e-35	yes	down
ENSSSCG00000010791	FUOM	338.333	162.333	9.29333	4.58667	-1.01875	2.26182e-16	1.00463e-15	yes	down
ENSSSCG00000010800	B3GALT2	10.3333	0.333333	0.136667	0.00333333	-5.35755	3.60348e-05	7.99233e-05	yes	down
ENSSSCG00000010832	HHIPL2	51.4567	138.243	0.423333	1.13333	1.42071	5.93925e-09	1.75685e-08	yes	up
ENSSSCG00000010833	TAF1A	203.877	410.09	3.58667	8.09	1.1735	3.817e-23	2.29964e-22	yes	up
ENSSSCG00000010837	-	0	7	0.001	0.13	7.02237	1.57231e-05	3.59963e-05	yes	up
ENSSSCG00000010850	-	1876.33	650.95	74.76	27.9133	-1.42131	4.31183e-30	3.42696e-29	yes	down
ENSSSCG00000010854	TMEM63A	1220.18	473.2	12.0367	3.78333	-1.66971	3.2711e-56	5.61852e-55	yes	down
ENSSSCG00000010865	EXO1	50.3333	10.3333	0.503333	0.12	-2.06848	1.81686e-07	4.8655e-07	yes	down
ENSSSCG00000010882	CNST	220	429.667	1.69	3.54	1.06673	5.60321e-18	2.69207e-17	yes	up
ENSSSCG00000010892	KCNT2	1.33333	11.6667	0.01	0.09	3.16993	9.73946e-07	2.47197e-06	yes	up
ENSSSCG00000010896	ASPM	197.667	20.3333	0.86	0.0866667	-3.31079	3.89258e-61	7.52742e-60	yes	down
ENSSSCG00000010897	ZBTB41	289.333	657	3.02	7.39333	1.29168	7.50455e-29	5.71163e-28	yes	up
ENSSSCG00000010903	LHX9	0	6	0.001	0.246667	7.94642	2.4392e-05	5.49286e-05	yes	up
ENSSSCG00000010912	KIF14	71.3333	6.33333	0.616667	0.0566667	-3.44392	2.21655e-28	1.64945e-27	yes	down
ENSSSCG00000010915	NAV1	3245.89	994.333	20.98	6.60667	-1.66702	9.04935e-107	3.99859e-105	yes	down
ENSSSCG00000010925	PPP1R12B	4166	377.667	29.67	2.42	-3.61593	5.25685847175086e-320	2.56174223126236e-317	yes	down
ENSSSCG00000010926	SYT2	238.333	102.333	1.66	0.756667	-1.13345	2.13064e-14	8.57891e-14	yes	down
ENSSSCG00000010937	HSD17B3	0.666667	8	0.0233333	0.273333	3.5502	0.000158925	0.000332184	yes	up
ENSSSCG00000010943	C9orf3	3525.67	1398.67	42.48	17.4933	-1.27998	9.05439e-63	1.80833e-61	yes	down
ENSSSCG00000010959	NTRK2	0	7.33333	0.001	0.1	6.64386	4.32325e-06	1.04085e-05	yes	up
ENSSSCG00000010962	FRMD3	5	41	0.0533333	0.31	2.53916	9.45313e-10	2.93204e-09	yes	up
ENSSSCG00000010968	IL11RA	112.333	22	2.98667	0.636667	-2.22993	2.39854e-27	1.72106e-26	yes	down
ENSSSCG00000010969	GALT	211.333	86.6667	6.30667	2.76	-1.19221	1.16158e-16	5.22467e-16	yes	down
ENSSSCG00000011000	DNAJA1	5472	16052	52.4133	162.127	1.62912	6.11605e-133	4.2233e-131	yes	up
ENSSSCG00000011010	C9orf72	353.667	1224.33	5.06	19.0267	1.91081	9.56152e-84	2.89665e-82	yes	up
ENSSSCG00000011013	WAC	2378	4467.67	27.74	57.4133	1.04942	3.34939e-34	3.08963e-33	yes	up
ENSSSCG00000011014	BAMBI	679.667	133.333	9.26	1.86	-2.31571	5.13221e-72	1.25769e-70	yes	down
ENSSSCG00000011030	CUBN	32.93	107.257	0.123333	0.416667	1.75633	1.27313e-20	6.85648e-20	yes	up
ENSSSCG00000011037	TMEM236	1.66667	34.3333	0.0166667	0.41	4.62059	1.57384e-20	8.43071e-20	yes	up
ENSSSCG00000011038	MRC1	6	87.3333	0.0466667	0.633333	3.7625	1.32054e-32	1.1468e-31	yes	up
ENSSSCG00000011039	SLC39A12	0.333333	8.66667	0.00666667	0.133333	4.32193	2.9343e-06	7.15576e-06	yes	up
ENSSSCG00000011040	CACNB2	5.66667	24	0.133333	0.543333	2.0268	8.54036e-07	2.18126e-06	yes	up
ENSSSCG00000011047	FAM171A1	1849	736	19.6533	8.36333	-1.23262	5.25439e-66	1.13012e-64	yes	down
ENSSSCG00000011049	DCLRE1C	150.333	548	1.07667	3.99667	1.89223	6.68302e-68	1.49196e-66	yes	up
ENSSSCG00000011065	MASTL	88.3333	4.66667	0.486667	0.0266667	-4.18982	3.8999e-39	4.2046e-38	yes	down
ENSSSCG00000011070	MPP7	177	50	1.78333	0.63	-1.50115	2.74449e-24	1.73435e-23	yes	down
ENSSSCG00000011071	-	61.3333	17.6667	0.463333	0.156667	-1.56435	1.17417e-10	3.82552e-10	yes	down
ENSSSCG00000011076	OTUD1	76	212	2.16	6.15333	1.51034	5.4495e-16	2.37898e-15	yes	up
ENSSSCG00000011080	SPAG6	1.66667	13	0.0366667	0.296667	3.0163	2.88187e-06	7.03395e-06	yes	up
ENSSSCG00000011081	-	586	1327.67	3.74333	9.00333	1.26614	1.06139e-46	1.39792e-45	yes	up
ENSSSCG00000011087	-	10.6667	34.3333	0.156667	0.533333	1.76734	3.60754e-08	1.01301e-07	yes	up
ENSSSCG00000011090	NEBL	14	32	0.136667	0.323333	1.24236	0.000153553	0.000321311	yes	up
ENSSSCG00000011102	NRP1	2407.33	1039.67	19.4467	9.35	-1.05648	5.48634e-45	6.96243e-44	yes	down
ENSSSCG00000011117	-	740	2033.33	5.80667	16.98	1.54805	8.89284e-98	3.47881e-96	yes	up
ENSSSCG00000011119	ECHDC3	498	1187.67	4.83667	12.1433	1.32808	4.50223e-59	8.38319e-58	yes	up
ENSSSCG00000011121	-	865.267	210.913	7.67	1.91	-2.00565	7.99006e-50	1.15982e-48	yes	down
ENSSSCG00000011129	ITIH5	48	95.6667	0.463333	0.95	1.03588	1.73402e-05	3.95605e-05	yes	up
ENSSSCG00000011131	PRKCQ	0	3.33333	0.001	0.0366667	5.1964	0.0154781	0.0255637	yes	up
ENSSSCG00000011166	ZMYND11	1460	2919	17.8933	37.3167	1.0604	1.71847e-36	1.70805e-35	yes	up
ENSSSCG00000011178	-	29.3333	70.3333	0.496667	1.23	1.30831	1.21107e-07	3.28865e-07	yes	up
ENSSSCG00000011195	GALNT15	689.667	55	8.26	0.726667	-3.50678	1.4637e-175	1.70992e-173	yes	down
ENSSSCG00000011201	SATB1	55.3333	115.667	1.06	2.35667	1.15268	1.04363e-08	3.04119e-08	yes	up
ENSSSCG00000011207	SGO1	50.3333	5.66667	0.706667	0.09	-2.97303	1.09154e-18	5.41516e-18	yes	down
ENSSSCG00000011208	ZNF385D	207	447	3.69	8.26	1.16252	6.57243e-26	4.43958e-25	yes	up
ENSSSCG00000011212	RARB	134.667	28	1.6	0.353333	-2.17897	3.84098e-25	2.51003e-24	yes	down
ENSSSCG00000011215	OXSM	490.863	103.123	10.34	2.3	-2.16853	4.27132e-76	1.13299e-74	yes	down
ENSSSCG00000011217	NEK10	100	17	0.92	0.17	-2.4361	1.86102e-23	1.13484e-22	yes	down
ENSSSCG00000011230	OSBPL10	429.333	175.667	4.88	2.01	-1.27969	1.15691e-25	7.73813e-25	yes	down
ENSSSCG00000011234	-	79.3333	167.333	2.41	5.22333	1.11594	3.40682e-13	1.28983e-12	yes	up
ENSSSCG00000011246	VILL	3	15.3333	0.0466667	0.226667	2.28011	9.03587e-05	0.000192958	yes	up
ENSSSCG00000011249	DLEC1	9.33333	19	0.07	0.153333	1.13124	0.00559846	0.0098695	yes	up
ENSSSCG00000011255	SLC22A14	0.666667	5.33333	0.0166667	0.12	2.848	0.0125609	0.0210719	yes	up
ENSSSCG00000011257	ACVR2B	43	136.333	0.75	2.26667	1.59561	7.95006e-24	4.92719e-23	yes	up
ENSSSCG00000011259	SCN5A	956.197	297.957	6.91333	2.33	-1.56905	1.75692e-38	1.86356e-37	yes	down
ENSSSCG00000011260	SCN10A	11.1367	4.04333	0.0833333	0.03	-1.47393	0.014186	0.0235894	yes	down
ENSSSCG00000011264	CSRNP1	861.667	3443.67	10.0067	43.9067	2.13348	5.25272e-129	3.36806e-127	yes	up
ENSSSCG00000011267	-	0	3.66667	0.001	0.196667	7.61961	0.00207577	0.00385793	yes	up
ENSSSCG00000011270	EIF1B	532.667	1025	22.6433	45.6333	1.011	1.85232e-35	1.77091e-34	yes	up
ENSSSCG00000011271	ZNF619	45.3333	12	0.943333	0.263333	-1.84088	1.02187e-09	3.16317e-09	yes	down
ENSSSCG00000011277	CCK	0	2.66667	0.001	0.143333	7.16323	0.0127037	0.0212877	yes	up
ENSSSCG00000011280	VIPR1	0.666667	5.66667	0.01	0.0866667	3.11548	0.00347961	0.00629288	yes	up
ENSSSCG00000011286	KLHL40	6	12.6667	0.133333	0.29	1.12102	0.0127433	0.0213486	yes	up
ENSSSCG00000011293	POMGNT2	695.333	274	16.8567	6.96333	-1.27547	1.54189e-44	1.92662e-43	yes	down
ENSSSCG00000011297	ABHD5	411.19	1081.24	9.73333	27.0267	1.47338	2.24847e-46	2.93644e-45	yes	up
ENSSSCG00000011298	CDCP1	11	68.3333	0.0966667	0.523333	2.43664	1.16535e-24	7.45542e-24	yes	up
ENSSSCG00000011309	KIF15	80.3333	37	0.67	0.273333	-1.2935	5.71009e-05	0.000124382	yes	down
ENSSSCG00000011316	CCR9	1.33333	10	0.01	0.07	2.80735	7.02519e-05	0.000151942	yes	up
ENSSSCG00000011318	CXCR6	0.333333	3.66667	0.00666667	0.08	3.58496	0.0162691	0.0268025	yes	up
ENSSSCG00000011322	CCR1	79.3333	5.66667	1.08	0.0866667	-3.63941	1.7367e-32	1.49829e-31	yes	down
ENSSSCG00000011330	NBEAL2	700.783	216.19	3.20667	1.04333	-1.61987	1.48697e-64	3.0929e-63	yes	down
ENSSSCG00000011332	SETD2	1438.33	2808.33	6.77667	13.86	1.03228	1.20432e-40	1.35673e-39	yes	up
ENSSSCG00000011333	-	321.217	65.81	13.9533	2.98	-2.22723	6.19181e-59	1.15041e-57	yes	down
ENSSSCG00000011334	-	0	2.33333	0.001	0.08	6.32193	0.0214536	0.0347529	yes	up
ENSSSCG00000011346	PLXNB1	1233.67	431	7.83333	2.88667	-1.44022	1.53219e-60	2.92972e-59	yes	down
ENSSSCG00000011364	NCKIPSD	384.333	95	5.21667	1.33667	-1.96449	6.48955e-47	8.63384e-46	yes	down
ENSSSCG00000011369	WDR6	2039.96	991.387	16.8667	8.02	-1.0725	4.90325e-34	4.4914e-33	yes	down
ENSSSCG00000011371	NDUFAF3	332.473	113.423	7.38333	2.56333	-1.52625	1.79295e-25	1.19083e-24	yes	down
ENSSSCG00000011378	CCDC71	445	125.667	10.2333	2.95	-1.79449	2.39961e-41	2.73398e-40	yes	down
ENSSSCG00000011379	KLHDC8B	332.667	59	7.02	1.28333	-2.45158	2.36425e-57	4.18305e-56	yes	down
ENSSSCG00000011385	APEH	1349.67	332.667	22.9	5.84667	-1.96966	3.15275e-83	9.38452e-82	yes	down
ENSSSCG00000011389	AMIGO3	1421.12	413.35	14.1867	3.65667	-1.95593	3.52216e-95	1.31453e-93	yes	down
ENSSSCG00000011391	CDHR4	20.3733	3.68333	0.156667	0.03	-2.38466	0.00013944	0.000293074	yes	down
ENSSSCG00000011393	UBA7	464.25	70.0467	6.11667	0.863333	-2.82476	1.44038e-72	3.56562e-71	yes	down
ENSSSCG00000011397	SLC38A3	2.66667	30.3333	0.0433333	0.513333	3.56635	1.33745e-14	5.4469e-14	yes	up
ENSSSCG00000011401	LSMEM2	15.03	34.33	0.41	0.98	1.25716	6.83745e-05	0.000147938	yes	up
ENSSSCG00000011403	NAT6	204.643	74.23	7.03	2.62667	-1.42029	6.40504e-21	3.4947e-20	yes	down
ENSSSCG00000011404	HYAL1	67.0267	19.77	0.68	0.21	-1.69515	5.16444e-12	1.82257e-11	yes	down
ENSSSCG00000011407	RASSF1	1226.67	2874.33	18.38	44.85	1.28697	1.42685e-68	3.26224e-67	yes	up
ENSSSCG00000011410	-	104.113	48.68	3.49	1.57333	-1.1494	2.68307e-05	6.01822e-05	yes	down
ENSSSCG00000011415	MAPKAPK3	1444.67	679.333	22.85	11.1233	-1.0386	1.00152e-29	7.84295e-29	yes	down
ENSSSCG00000011423	GRM2	4.66667	34	0.0566667	0.43	2.92376	1.50631e-14	6.11997e-14	yes	up
ENSSSCG00000011425	RAD54L2	506.667	1110.33	3.95	9.23	1.22448	1.41146e-31	1.17663e-30	yes	up
ENSSSCG00000011432	GLYCTK	122.333	22	2.23667	0.42	-2.41289	2.34666e-23	1.42538e-22	yes	down
ENSSSCG00000011434	-	232	105.333	4.25	2.07	-1.03783	3.76574e-15	1.57926e-14	yes	down
ENSSSCG00000011436	-	0	6	0.001	0.07	6.12928	4.36737e-05	9.60663e-05	yes	up
ENSSSCG00000011440	SEMA3G	5.33333	11.3333	0.0466667	0.1	1.09954	0.0178917	0.0292916	yes	up
ENSSSCG00000011443	STAB1	58.1267	149.96	0.276667	0.623333	1.17186	5.18951e-08	1.44463e-07	yes	up
ENSSSCG00000011450	ITIH1	0.333333	3.04333	0.001	0.02	4.32193	0.0200644	0.0326264	yes	up
ENSSSCG00000011453	ITIH4	422.667	128.333	3.31667	1.08333	-1.61426	3.04579e-29	2.34532e-28	yes	down
ENSSSCG00000011456	CHDH	72.6667	166.667	0.58	1.32333	1.19005	2.36334e-06	5.80991e-06	yes	up
ENSSSCG00000011465	-	462.667	129	4.54	1.32667	-1.77489	1.06525e-58	1.96846e-57	yes	down
ENSSSCG00000011477	ACOX2	638.333	101.667	10.02	1.68	-2.57635	7.72754e-82	2.23771e-80	yes	down
ENSSSCG00000011493	-	377.697	1034.34	3.03	8.82333	1.54201	2.29974e-65	4.8726e-64	yes	up
ENSSSCG00000011495	PRICKLE2	2169	454.667	10.93	2.42667	-2.17125	1.42027e-154	1.28852e-152	yes	down
ENSSSCG00000011498	SLC25A26	280.333	551.333	3.53	7.21	1.03033	4.39882e-23	2.64363e-22	yes	up
ENSSSCG00000011500	KBTBD8	33.3333	94	0.29	0.863333	1.57386	1.76943e-15	7.56378e-15	yes	up
ENSSSCG00000011508	LMOD3	17.6667	110	0.29	1.9	2.71187	1.33457e-36	1.32803e-35	yes	up
ENSSSCG00000011510	TMF1	816.333	1998	4.7	12.3267	1.39105	3.27854e-68	7.41628e-67	yes	up
ENSSSCG00000011511	FRMD4B	2	15.3333	0.0166667	0.123333	2.88753	9.04486e-08	2.48141e-07	yes	up
ENSSSCG00000011521	PDZRN3	1912	403.333	27.87	6.39667	-2.12332	1.98837e-126	1.21991e-124	yes	down
ENSSSCG00000011531	-	141.333	48.6667	4.02667	1.48333	-1.44074	4.15187e-18	2.00835e-17	yes	down
ENSSSCG00000011538	LMCD1	21.3333	6	0.216667	0.0633333	-1.77444	1.69875e-05	3.87713e-05	yes	down
ENSSSCG00000011555	RPUSD3	612	144	13.9867	3.43	-2.02777	3.65268e-81	1.04882e-79	yes	down
ENSSSCG00000011559	IL17RC	140.667	52.3333	2.7	1.02	-1.40439	4.89122e-14	1.93651e-13	yes	down
ENSSSCG00000011563	FANCD2	472.333	210.333	4.05	1.96667	-1.04217	6.94321e-23	4.14068e-22	yes	down
ENSSSCG00000011567	-	474.333	1027	6.88333	15.69	1.18867	1.1757e-47	1.59402e-46	yes	up
ENSSSCG00000011570	IRAK2	87.6667	1771.33	1.25	25.4767	4.34918	7.71685e-302	3.0609e-299	yes	up
ENSSSCG00000011576	HRH1	129.667	56	1.84333	0.906667	-1.02367	3.6665e-11	1.23272e-10	yes	down
ENSSSCG00000011578	TAMM41	355	131.667	6.04333	2.34667	-1.36473	1.23972e-28	9.34367e-28	yes	down
ENSSSCG00000011587	EFCAB12	1.33333	10	0.0266667	0.196667	2.88264	0.000103078	0.000219188	yes	up
ENSSSCG00000011592	PLXND1	1903.33	808	11.67	5.23	-1.15792	2.3463e-44	2.9168e-43	yes	down
ENSSSCG00000011598	FGD5	4.66667	65	0.0333333	0.476667	3.83794	3.10345e-33	2.76699e-32	yes	up
ENSSSCG00000011610	NUP210	21.6667	48.6667	0.0933333	0.22	1.23704	1.05632e-05	2.46163e-05	yes	up
ENSSSCG00000011618	GATA2	2	16.68	0.0266667	0.22	3.04439	3.02719e-08	8.54973e-08	yes	up
ENSSSCG00000011630	ACKR4	85.6667	11.6667	1.75	0.243333	-2.84635	8.29392e-18	3.96138e-17	yes	down
ENSSSCG00000011635	TMEM108	112.333	27.6667	2.72	0.713333	-1.93096	4.89062e-23	2.93196e-22	yes	down
ENSSSCG00000011641	SLCO2A1	5.66667	29.6667	0.0733333	0.296667	2.0163	8.45205e-11	2.78083e-10	yes	up
ENSSSCG00000011643	AMOTL2	7818.33	2342	69.3133	21.9133	-1.66132	3.7719e-129	2.44614e-127	yes	down
ENSSSCG00000011650	MSL2	324.71	640.493	2.2	4.59333	1.06204	2.94157e-26	2.02223e-25	yes	up
ENSSSCG00000011652	STAG1	616.667	1853.67	4.11667	13.9567	1.76141	7.47175e-67	1.62549e-65	yes	up
ENSSSCG00000011662	COPB2	8439.66	3567.66	103.947	45.7267	-1.18474	5.51286e-53	8.70623e-52	yes	down
ENSSSCG00000011666	CLSTN2	1.66667	6	0.0266667	0.0933333	1.80735	0.0193035	0.0314701	yes	up
ENSSSCG00000011675	GRK7	0.666667	18.6667	0.01	0.33	5.04439	7.17099e-13	2.66641e-12	yes	up
ENSSSCG00000011690	PLSCR4	253.667	720	3.18	9.8	1.62375	4.68341e-46	6.07455e-45	yes	up
ENSSSCG00000011694	CPB1	13	3.66667	0.326667	0.0966667	-1.75673	0.00143731	0.00271843	yes	down
ENSSSCG00000011695	AGTR1	5720	441.667	98.39	8.09	-3.6043	0	0	yes	down
ENSSSCG00000011698	GYG1	8589.33	1855.13	173.777	39.4233	-2.14011	1.15127e-206	1.9251e-204	yes	down
ENSSSCG00000011708	TSC22D2	819	2094.33	8.40333	23.2067	1.46551	1.45281e-76	3.90838e-75	yes	up
ENSSSCG00000011714	MED12L	67.3333	202	0.386667	1.21667	1.65377	4.713e-30	3.74057e-29	yes	up
ENSSSCG00000011721	P2RY1	19	67	0.17	0.626667	1.88216	2.18782e-15	9.30329e-15	yes	up
ENSSSCG00000011729	-	644.667	294	16.9167	7.97667	-1.08459	4.1948e-27	2.98484e-26	yes	down
ENSSSCG00000011737	SERPINI2	0	2.66667	0.001	0.0866667	6.43741	0.0195685	0.0318778	yes	up
ENSSSCG00000011738	WDR49	0	2.66667	0.001	0.0366667	5.1964	0.0236935	0.0381242	yes	up
ENSSSCG00000011740	SERPINI1	26.3333	66.6667	0.16	0.433333	1.43741	1.59188e-10	5.1628e-10	yes	up
ENSSSCG00000011747	CLDN11	1281	159	25.1767	3.38333	-2.89557	1.4384e-127	9.08644e-126	yes	down
ENSSSCG00000011750	PLD1	986	250.333	7.01333	1.88333	-1.89681	3.56369e-85	1.11323e-83	yes	down
ENSSSCG00000011760	TBL1XR1	1066	2379	6.27333	15.0467	1.26214	9.49157e-44	1.16718e-42	yes	up
ENSSSCG00000011766	PEX5L	13.3333	51.6667	0.0933333	0.446667	2.25873	3.15623e-10	1.00962e-09	yes	up
ENSSSCG00000011787	MAGEF1	196.667	60	8.63667	2.81	-1.6199	2.91281e-21	1.61249e-20	yes	down
ENSSSCG00000011791	MAP3K13	152	483.333	1.11667	3.79	1.763	1.33447e-52	2.0805e-51	yes	up
ENSSSCG00000011793	LIPH	88	30	1.11667	0.403333	-1.46915	2.2037e-12	7.97841e-12	yes	down
ENSSSCG00000011795	IGF2BP2	1082.67	2139.67	12.12	24.92	1.03991	3.24444e-44	4.02159e-43	yes	up
ENSSSCG00000011810	BCL6	1755	3376.67	21.3333	43.4033	1.0247	4.75753e-42	5.56928e-41	yes	up
ENSSSCG00000011813	P3H2	37.6667	145.667	0.44	1.76333	2.00273	2.50749e-22	1.45766e-21	yes	up
ENSSSCG00000011819	MB21D2	120.667	239	1.33667	2.76667	1.04951	1.01632e-09	3.14655e-09	yes	up
ENSSSCG00000011821	ATP13A4	0	10.6667	0.001	0.13	7.02237	4.5023e-09	1.34204e-08	yes	up
ENSSSCG00000011826	TMEM44	347.333	159	5.35667	2.64667	-1.01716	4.30456e-20	2.26308e-19	yes	down
ENSSSCG00000011837	MELTF	126.667	56	1.18333	0.523333	-1.17705	3.71075e-06	8.97357e-06	yes	down
ENSSSCG00000011841	SENP5	780.057	1420.02	4.77667	9.80333	1.03727	1.42939e-33	1.28993e-32	yes	up
ENSSSCG00000011848	TFRC	2159	4142.67	16.4833	33.5467	1.02516	4.69623e-41	5.32219e-40	yes	up
ENSSSCG00000011851	-	1.33333	15	0.03	0.25	3.05889	1.38409e-05	3.18669e-05	yes	up
ENSSSCG00000011857	LMLN	116.057	262.643	1.88667	4.41667	1.22712	3.00695e-20	1.59473e-19	yes	up
ENSSSCG00000011860	SLC12A8	1	24.6667	0.0166667	0.353333	4.40599	3.49442e-15	1.468e-14	yes	up
ENSSSCG00000011862	MUC13	0	14.3333	0.001	0.4	8.64386	4.16357e-12	1.47853e-11	yes	up
ENSSSCG00000011867	MYLK	23774.3	3815	337.337	59.7133	-2.49806	5.41458e-230	1.08648e-227	yes	down
ENSSSCG00000011870	PDIA5	679.333	280.667	14.2733	6.21	-1.20066	1.63064e-37	1.67846e-36	yes	down
ENSSSCG00000011874	PARP14	315	32	2.23	0.246667	-3.17641	3.0912e-88	1.02376e-86	yes	down
ENSSSCG00000011876	DTX3L	93.2633	18	1.89667	0.386667	-2.2943	2.80449e-20	1.48875e-19	yes	down
ENSSSCG00000011877	CD86	15.3333	2.33333	0.126667	0.02	-2.66297	1.9743e-05	4.48205e-05	yes	down
ENSSSCG00000011894	POPDC2	137.61	14.0633	1.67333	0.183333	-3.19018	6.3309e-30	5.0037e-29	yes	down
ENSSSCG00000011895	PLA1A	7.66667	0.666667	0.213333	0.02	-3.41504	0.00143115	0.00270738	yes	down
ENSSSCG00000011896	ADPRH	150	53.6667	2.53	0.96	-1.39803	1.31578e-18	6.50115e-18	yes	down
ENSSSCG00000011905	-	0	2.66667	0.001	0.0266667	4.73697	0.0148735	0.0246557	yes	up
ENSSSCG00000011911	DRD3	7	1.66667	0.133333	0.04	-1.73697	0.0269639	0.0430333	yes	down
ENSSSCG00000011918	USF3	218.333	456.333	0.96	2.16	1.16993	7.86082e-19	3.92489e-18	yes	up
ENSSSCG00000011925	CD200R1	4.66667	40	0.0766667	0.843333	3.45943	3.10527e-14	1.23949e-13	yes	up
ENSSSCG00000011928	CCDC80	12408	4834.01	131.387	53.9933	-1.28297	9.34633e-76	2.45626e-74	yes	down
ENSSSCG00000011936	ZBED2	4214	292.667	85.89	6.25333	-3.77979	0	0	yes	down
ENSSSCG00000011941	IFT57	282	776	9.03667	25.5767	1.50097	1.89439e-42	2.23914e-41	yes	up
ENSSSCG00000011943	BBX	1179.33	2160	9.75	19.8533	1.02591	5.65189e-24	3.52721e-23	yes	up
ENSSSCG00000011947	ZPLD1	15.3333	2.66667	0.433333	0.08	-2.43741	1.07648e-05	2.50654e-05	yes	down
ENSSSCG00000011949	CEP97	168.333	419.667	1.72	4.27	1.31183	2.01429e-23	1.22481e-22	yes	up
ENSSSCG00000011953	ZBTB11	314.333	861	2.50333	7.35333	1.55455	1.94145e-48	2.69653e-47	yes	up
ENSSSCG00000011959	ABI3BP	1.66667	9.33333	0.0266667	0.163333	2.61471	0.000686506	0.00134371	yes	up
ENSSSCG00000011962	ADGRG7	2	6.33333	0.0233333	0.0766667	1.71621	0.0191333	0.0312076	yes	up
ENSSSCG00000011965	TMEM45A	2782	955	26.34	9.57333	-1.46016	2.28771e-87	7.41809e-86	yes	down
ENSSSCG00000011968	NIT2	452.667	177.667	8.9	3.63	-1.29384	9.63818e-30	7.55463e-29	yes	down
ENSSSCG00000011972	-	1978	173.667	17.7533	1.46	-3.60405	1.04206e-235	2.22167e-233	yes	down
ENSSSCG00000011995	-	1.66667	15.6667	0.0833333	0.816667	3.29278	8.20664e-07	2.10074e-06	yes	up
ENSSSCG00000012002	ROBO2	269	29.3333	2.70667	0.303333	-3.15754	2.23422e-65	4.73966e-64	yes	down
ENSSSCG00000012007	HSPA13	1317.67	3679.67	12.2867	36.96	1.58887	1.1313e-49	1.63244e-48	yes	up
ENSSSCG00000012026	ADAMTS1	513.667	242.667	2.99333	1.48667	-1.00967	1.95715e-17	9.1757e-17	yes	down
ENSSSCG00000012027	ADAMTS5	301.333	78.6667	1.34	0.38	-1.81816	2.12587e-31	1.76014e-30	yes	down
ENSSSCG00000012029	BACH1	909.333	3482.33	5.86333	23.86	2.0248	8.13702e-108	3.67156e-106	yes	up
ENSSSCG00000012034	TIAM1	70.6667	27.6667	0.61	0.263333	-1.21192	1.00555e-05	2.34909e-05	yes	down
ENSSSCG00000012037	PAXBP1	271.333	803.333	2.77333	8.54667	1.62374	9.354e-62	1.83171e-60	yes	up
ENSSSCG00000012049	-	283	20.6667	14.7633	1.09667	-3.75082	3.74161e-76	9.95583e-75	yes	down
ENSSSCG00000012050	RCAN1	2558.33	5251.33	40.25	87.5533	1.12117	2.99427e-43	3.64267e-42	yes	up
ENSSSCG00000012066	KCNJ15	5.33333	0.333333	0.19	0.01	-4.24793	0.000647065	0.00127103	yes	down
ENSSSCG00000012071	IGSF5	43.3333	5.33333	0.683333	0.0833333	-3.03562	5.44791e-17	2.49716e-16	yes	down
ENSSSCG00000012076	MX2	1013.67	40.6667	8.10667	0.323333	-4.64801	1.0071e-253	2.52605e-251	yes	down
ENSSSCG00000012077	MX1	4479	1053	91.3767	22.66	-2.01168	1.76659e-162	1.72177e-160	yes	down
ENSSSCG00000012089	ADARB1	286.667	106.667	5.58667	2.16667	-1.36651	6.1226e-27	4.33667e-26	yes	down
ENSSSCG00000012104	-	27.3333	88.7967	0.206667	0.72	1.80069	1.51793e-10	4.92671e-10	yes	up
ENSSSCG00000012112	ARHGAP6	16.6667	74	0.323333	1.19667	1.88793	8.2801e-16	3.58713e-15	yes	up
ENSSSCG00000012118	TLR8	0	3.33333	0.001	0.0333333	5.05889	0.00698913	0.0121627	yes	up
ENSSSCG00000012121	EGFL6	83.3333	7.66667	2.09333	0.21	-3.31734	1.17413e-33	1.06295e-32	yes	down
ENSSSCG00000012132	ASB9	8	1	0.316667	0.0333333	-3.24793	0.0013513	0.00256257	yes	down
ENSSSCG00000012133	ASB11	3	18.3333	0.0766667	0.53	2.78932	4.30869e-08	1.20474e-07	yes	up
ENSSSCG00000012134	PIGA	352	830.333	3.78333	8.90667	1.23523	8.23846e-54	1.32938e-52	yes	up
ENSSSCG00000012144	GRPR	3	9.66667	0.0466667	0.163333	1.80735	0.00229545	0.00424496	yes	up
ENSSSCG00000012150	REPS2	10.6667	48	0.0766667	0.433333	2.49881	1.05672e-14	4.32734e-14	yes	up
ENSSSCG00000012151	NHS	197	19.3333	0.94	0.1	-3.23266	3.71369e-53	5.87576e-52	yes	down
ENSSSCG00000012152	-	41.3333	401.333	0.35	3.64667	3.38115	4.18553e-106	1.83991e-104	yes	up
ENSSSCG00000012153	-	51.3333	102.667	0.92	1.99667	1.11789	2.03651e-06	5.0333e-06	yes	up
ENSSSCG00000012155	SCML2	32.6667	139	0.2	1.40333	2.81079	2.94889e-26	2.02644e-25	yes	up
ENSSSCG00000012157	PHKA2	991	420	7.41667	3.19	-1.21721	1.42677e-42	1.697e-41	yes	down
ENSSSCG00000012161	MAP7D2	2.33333	78.6667	0.0166667	0.51	4.93546	3.30513e-24	2.08093e-23	yes	up
ENSSSCG00000012163	RPS6KA3	1149	2410	11.36	28.7233	1.33826	4.41193e-61	8.51243e-60	yes	up
ENSSSCG00000012167	PHEX	4.66667	14.6667	0.07	0.233333	1.73697	0.000150365	0.000314909	yes	up
ENSSSCG00000012173	SAT1	2344.67	14349.3	72.64	454.083	2.64412	1.18637825200885e-310	5.32497e-308	yes	up
ENSSSCG00000012233	SYTL5	36.3333	18	0.42	0.196667	-1.09464	0.00292972	0.00535347	yes	down
ENSSSCG00000012235	-	116.667	333	1.66333	5.03333	1.59744	9.37901e-29	7.10655e-28	yes	up
ENSSSCG00000012238	-	20.6667	62	0.333333	1.03	1.62761	1.78782e-12	6.51144e-12	yes	up
ENSSSCG00000012249	-	367.667	69	5.72	1.09333	-2.38728	1.63104e-60	3.11522e-59	yes	down
ENSSSCG00000012252	DDX3X	9196.67	22394	69.2067	179.913	1.37832	2.88283e-56	4.97165e-55	yes	up
ENSSSCG00000012262	KDM6A	587	2774.33	5.73667	29.6367	2.3691	3.12768e-149	2.73568e-147	yes	up
ENSSSCG00000012266	SLC9A7	179.667	362.333	1.32	2.83333	1.10196	2.50166e-13	9.55618e-13	yes	up
ENSSSCG00000012276	SYN1	96.07	39.32	1.13667	0.466667	-1.28434	2.48984e-10	7.99901e-10	yes	down
ENSSSCG00000012278	CFP	6	70.6667	0.05	0.596667	3.57693	8.48984e-30	6.67909e-29	yes	up
ENSSSCG00000012284	ZNF182	157.667	49	1.83667	0.6	-1.61406	2.07067e-22	1.20826e-21	yes	down
ENSSSCG00000012291	GPKOW	304.667	131.667	6.33667	2.89	-1.13265	4.0881e-22	2.35007e-21	yes	down
ENSSSCG00000012292	SYP	41	84.6667	0.39	0.813333	1.06037	7.19002e-07	1.84911e-06	yes	up
ENSSSCG00000012293	PRICKLE3	350.913	832.103	3.71333	9.08333	1.29051	4.82413e-36	4.70981e-35	yes	up
ENSSSCG00000012295	-	31.6667	9	1.04	0.3	-1.79355	3.30123e-06	8.01278e-06	yes	down
ENSSSCG00000012307	CCNB3	277.333	98	3.26667	1.02667	-1.66985	8.11735e-23	4.81731e-22	yes	down
ENSSSCG00000012315	SYNJ2	1515	622	8.89	3.79	-1.22999	8.59176e-35	8.065e-34	yes	down
ENSSSCG00000012319	-	1991.62	617.997	27.8933	8.95333	-1.63942	3.01393e-56	5.18724e-55	yes	down
ENSSSCG00000012323	TSPYL2	498	975.333	7.11667	14.4333	1.02013	2.70056e-28	2.00438e-27	yes	up
ENSSSCG00000012327	HSD17B10	1100.64	383.963	42.9033	15.8533	-1.4363	5.40303e-52	8.25015e-51	yes	down
ENSSSCG00000012332	WNK3	55.6667	128	0.386667	0.963333	1.31694	3.06997e-11	1.03707e-10	yes	up
ENSSSCG00000012350	-	120.333	31.6667	3.39667	0.966667	-1.81303	1.9322e-17	9.06368e-17	yes	down
ENSSSCG00000012359	-	103.667	223.333	1.70333	3.92	1.20249	2.96412e-15	1.24984e-14	yes	up
ENSSSCG00000012367	ZC3H12B	0	7.66667	0.001	0.11	6.78136	4.31629e-06	1.03941e-05	yes	up
ENSSSCG00000012375	DLG3	28.6667	12	0.733333	0.33	-1.152	0.00788868	0.0136253	yes	down
ENSSSCG00000012376	GDPD2	4	0.333333	0.04	0.00333333	-3.58496	0.0138373	0.0230477	yes	down
ENSSSCG00000012377	-	200.667	39.6667	1.59	0.33	-2.26849	1.9825e-42	2.34166e-41	yes	down
ENSSSCG00000012378	PDZD11	449.667	131.667	16.42	4.98333	-1.72027	8.57465e-47	1.13371e-45	yes	down
ENSSSCG00000012381	DGAT2L6	0	3.33333	0.001	0.133333	7.05889	0.00845341	0.0145374	yes	up
ENSSSCG00000012386	FAM155B	437.333	881.667	4.35	9.18	1.07748	2.62147e-27	1.87865e-26	yes	up
ENSSSCG00000012448	ITM2A	14.6667	33	0.133333	0.323333	1.27798	2.84698e-05	6.37329e-05	yes	up
ENSSSCG00000012456	RPS6KA6	7.66667	55.3333	0.133333	1.04667	2.97269	2.182e-22	1.27061e-21	yes	up
ENSSSCG00000012479	PCDH19	19.6667	55.3333	0.213333	0.65	1.60733	2.65916e-09	8.02596e-09	yes	up
ENSSSCG00000012490	TMEM35A	387.333	128	4.21667	1.48	-1.51051	1.58105e-38	1.6791e-37	yes	down
ENSSSCG00000012504	NAP1L3	128	9.66667	3.57333	0.296667	-3.59036	1.01466e-44	1.27438e-43	yes	down
ENSSSCG00000012508	-	94.3333	31	2.19667	0.763333	-1.52493	5.30919e-13	1.99106e-12	yes	down
ENSSSCG00000012519	GPRASP1	49.71	152.103	0.356667	1.13667	1.67216	1.87507e-17	8.79814e-17	yes	up
ENSSSCG00000012523	-	738.667	209.333	24.8433	7.36333	-1.75443	1.54954e-66	3.35818e-65	yes	down
ENSSSCG00000012530	-	26.7933	6.93	0.966667	0.273333	-1.82236	1.08806e-06	2.75054e-06	yes	down
ENSSSCG00000012531	-	35.08	11.28	1.3	0.426667	-1.60733	2.30307e-06	5.66828e-06	yes	down
ENSSSCG00000012532	TCEAL1	361.333	94.6667	12.1967	3.41667	-1.83583	2.68269e-39	2.90146e-38	yes	down
ENSSSCG00000012542	-	495	863	7.91667	17.1467	1.11496	2.00214e-16	8.9114e-16	yes	up
ENSSSCG00000012557	-	82.3333	18	1.48333	0.366667	-2.0163	3.9304e-08	1.10095e-07	yes	down
ENSSSCG00000012561	FRMPD3	414.667	183	2.26333	1.06667	-1.08534	1.97523e-17	9.25537e-17	yes	down
ENSSSCG00000012593	HTR2C	0	14	0.001	0.12	6.90689	6.15263e-11	2.03884e-10	yes	up
ENSSSCG00000012594	IL13RA2	2.33333	8	0.0366667	0.143333	1.96683	0.0105422	0.0178611	yes	up
ENSSSCG00000012602	-	527	227.667	9.83333	4.49667	-1.12882	2.87829e-25	1.89034e-24	yes	down
ENSSSCG00000012617	UPF3B	204.667	452	3.58	8.35333	1.22239	1.17559e-29	9.19343e-29	yes	up
ENSSSCG00000012619	2022-09-06	559.333	1353.33	14.2433	35.4533	1.31563	1.82017e-64	3.77674e-63	yes	up
ENSSSCG00000012627	-	14.6667	30.3333	0.2	0.43	1.10434	0.000253095	0.000518408	yes	up
ENSSSCG00000012631	LONRF3	2080	4153	17.12	35.25	1.04194	7.99035e-54	1.29056e-52	yes	up
ENSSSCG00000012637	KLHL13	52	132.667	0.663333	1.76	1.40777	7.14708e-14	2.80425e-13	yes	up
ENSSSCG00000012643	SH2D1A	212	39	2.88	0.563333	-2.35401	6.62902e-38	6.91104e-37	yes	down
ENSSSCG00000012658	RAB33A	0.333333	4.33333	0.00666667	0.0933333	3.80735	0.00412904	0.00740741	yes	up
ENSSSCG00000012659	ZNF280C	203	612.333	2.33	7.33667	1.65479	2.23488e-49	3.19782e-48	yes	up
ENSSSCG00000012678	USP26	0	12.3333	0.001	0.186667	7.54432	6.74972e-10	2.1108e-09	yes	up
ENSSSCG00000012699	-	10211.3	4391.67	168.093	75.0967	-1.16244	1.35286e-66	2.93568e-65	yes	down
ENSSSCG00000012712	MCF2	8.66667	25.3333	0.0733333	0.206667	1.49476	6.87247e-06	1.62779e-05	yes	up
ENSSSCG00000012724	SLITRK2	41.6667	6.33333	0.43	0.0666667	-2.6893	7.00205e-15	2.90012e-14	yes	down
ENSSSCG00000012733	-	0.976667	23.21	0.0133333	0.356667	4.74147	3.8374e-14	1.52601e-13	yes	up
ENSSSCG00000012741	MAMLD1	380.333	878	3.24	8.03	1.30941	1.59719e-33	1.4368e-32	yes	up
ENSSSCG00000012755	GABRQ	0	4	0.001	0.0233333	4.54432	0.00114169	0.00217986	yes	up
ENSSSCG00000012768	ZFP92	25.6667	8.66667	0.623333	0.25	-1.31808	0.000210302	0.000434198	yes	down
ENSSSCG00000012773	PNCK	24	6.33333	0.683333	0.163333	-2.06477	5.93477e-06	1.41363e-05	yes	down
ENSSSCG00000012774	DUSP9	17.6667	4.33333	0.313333	0.0833333	-1.91073	8.36878e-05	0.000179342	yes	down
ENSSSCG00000012785	-	0.666667	4.66667	0.01	0.0866667	3.11548	0.00873835	0.0149971	yes	up
ENSSSCG00000012792	RENBP	696	91.3333	18.61	2.49	-2.90186	9.23471e-120	5.19826e-118	yes	down
ENSSSCG00000012793	HCFC1	1023.33	268.333	6.96667	1.91	-1.8669	6.07724e-71	1.45785e-69	yes	down
ENSSSCG00000012824	GAB3	5	11	0.0466667	0.106667	1.19265	0.0184808	0.0301981	yes	up
ENSSSCG00000012832	-	12828.9	3199.33	61.91	16.42	-1.91472	9.93621e-112	4.82826e-110	yes	down
ENSSSCG00000012836	AP2A2	2963	1370.67	15.3833	7.42667	-1.05058	9.75324e-50	1.41095e-48	yes	down
ENSSSCG00000012847	TALDO1	6658.12	13252.1	53.4233	110.39	1.04707	3.51724e-48	4.84964e-47	yes	up
ENSSSCG00000012849	TMEM80	41.3333	16.3333	3.82333	1.54333	-1.30878	0.000175783	0.000365449	yes	down
ENSSSCG00000012853	IRF7	482.507	59.51	8.81667	1.14	-2.9512	1.76776e-95	6.64118e-94	yes	down
ENSSSCG00000012854	RASSF7	132.333	27	1.14	0.233333	-2.28857	1.38587e-25	9.24781e-25	yes	down
ENSSSCG00000012859	NADSYN1	300	92.3333	4.93	1.60667	-1.61752	3.9126e-32	3.33e-31	yes	down
ENSSSCG00000012886	-	3093.33	1452	54.62	25.7933	-1.08243	1.24458e-33	1.12434e-32	yes	down
ENSSSCG00000012890	TCIRG1	684.31	287.437	4.65667	2.02	-1.20494	1.28981e-26	8.9902e-26	yes	down
ENSSSCG00000012910	RPS6KB2	478	222.333	5.47667	2.63667	-1.05458	5.05819e-24	3.16248e-23	yes	down
ENSSSCG00000012912	TBC1D10C	3.66667	20.3333	0.0866667	0.493333	2.50901	8.67355e-08	2.38261e-07	yes	up
ENSSSCG00000012915	CLCF1	548	2361.33	9.35667	41.79	2.15909	8.5241e-119	4.72036e-117	yes	up
ENSSSCG00000012917	ANKRD13D	301.12	134.003	2.37	1.13333	-1.06431	1.6035e-15	6.86996e-15	yes	down
ENSSSCG00000012920	CORO1B	3149.67	1063.33	43.24	15.1867	-1.50956	2.90938e-95	1.08821e-93	yes	down
ENSSSCG00000012927	RCE1	288.667	143.667	8.09667	3.97667	-1.02577	8.20399e-15	3.38315e-14	yes	down
ENSSSCG00000012950	RIN1	37.6667	14	0.686667	0.266667	-1.36457	2.35725e-06	5.79661e-06	yes	down
ENSSSCG00000012953	YIF1A	1358.67	606.333	44.8433	19.6767	-1.18841	1.88691e-39	2.04858e-38	yes	down
ENSSSCG00000012955	KLC2	1057	2258	15.0567	33.9433	1.17273	2.79106e-36	2.74377e-35	yes	up
ENSSSCG00000012966	-	1257.74	410.007	13.9433	4.71333	-1.56476	5.02771e-65	1.05737e-63	yes	down
ENSSSCG00000012967	FOSL1	766.197	4180.47	12.8633	81.01	2.65484	3.87054e-150	3.42051e-148	yes	up
ENSSSCG00000012969	FIBP	1042.67	448.667	35.4967	15.7	-1.17692	4.63965e-24	2.90399e-23	yes	down
ENSSSCG00000012973	MUS81	560.833	133.407	8.41	2.13333	-1.979	1.5956e-66	3.45361e-65	yes	down
ENSSSCG00000012975	SNX32	42.3333	11.6667	0.78	0.26	-1.58496	9.1887e-10	2.85261e-09	yes	down
ENSSSCG00000012978	AP5B1	225.333	53	3.04333	0.77	-1.98272	6.1108e-33	5.38635e-32	yes	down
ENSSSCG00000012980	KAT5	346.667	56.6667	6.81667	1.17667	-2.53436	1.38853e-67	3.09175e-66	yes	down
ENSSSCG00000012982	SIPA1	718.087	188.607	5.56333	1.49667	-1.8942	8.26341e-47	1.09426e-45	yes	down
ENSSSCG00000012992	FRMD8	585	263.333	7.54333	3.49	-1.11198	3.52259e-23	2.12752e-22	yes	down
ENSSSCG00000012996	CDC42EP2	180.333	39.3333	4.73667	1.06333	-2.15528	1.25033e-34	1.16725e-33	yes	down
ENSSSCG00000012999	CAPN1	2468.67	821.667	27.0633	9.47667	-1.51389	5.12699e-77	1.39245e-75	yes	down
ENSSSCG00000013004	TM7SF2	1217.76	546.773	23.4067	10.9667	-1.09379	8.98239e-37	8.99611e-36	yes	down
ENSSSCG00000013008	CDCA5	135	21.3333	0.976667	0.16	-2.60979	1.18813e-39	1.29819e-38	yes	down
ENSSSCG00000013017	EHD1	2989.33	645.333	51.72	11.5233	-2.16616	3.24435e-154	2.92781e-152	yes	down
ENSSSCG00000013034	PLCB3	1724.33	794	18.9633	9.09667	-1.0598	3.6984e-43	4.48967e-42	yes	down
ENSSSCG00000013039	NUDT22	663	304	22.87	10.8467	-1.0762	1.27121e-27	9.2263e-27	yes	down
ENSSSCG00000013040	TRPT1	79.9967	25.9467	3.12	1.06667	-1.54844	1.07937e-13	4.19836e-13	yes	down
ENSSSCG00000013049	RCOR2	139.077	49.19	1.51	0.566667	-1.41398	3.68052e-14	1.46397e-13	yes	down
ENSSSCG00000013065	ASRGL1	969.333	1929.67	11.5	23.8267	1.05094	8.7044e-43	1.04625e-41	yes	up
ENSSSCG00000013066	INCENP	159.333	66.6667	2.57	1.14	-1.17273	6.09625e-14	2.403e-13	yes	down
ENSSSCG00000013078	MYRF	2842	828	19.71	6.00333	-1.71509	1.68137e-128	1.07406e-126	yes	down
ENSSSCG00000013086	CYB561A3	347.823	688.337	5.89667	11.8967	1.01259	4.04873e-22	2.32822e-21	yes	up
ENSSSCG00000013087	TKFC	712	268.667	11.45	4.45	-1.36347	1.54495e-39	1.68483e-38	yes	down
ENSSSCG00000013088	-	33.6667	64.3333	1.51333	3.09667	1.03299	3.21842e-06	7.82402e-06	yes	up
ENSSSCG00000013093	VWCE	0.666667	5.33333	0.00333333	0.0466667	3.80735	0.00807932	0.0139348	yes	up
ENSSSCG00000013102	MS4A7	193.333	28.6667	1.81667	0.276667	-2.71507	1.41847e-48	1.97982e-47	yes	down
ENSSSCG00000013114	SLC15A3	111	41.3333	1.59333	0.63	-1.33862	3.51782e-12	1.25392e-11	yes	down
ENSSSCG00000013119	STX3	254	636.667	4.33333	11.79	1.44401	1.52492e-50	2.25187e-49	yes	up
ENSSSCG00000013148	GLYATL2	3.66667	32	0.163333	1.28667	2.97775	1.15249e-13	4.47357e-13	yes	up
ENSSSCG00000013174	CTNND1	5941.33	2510.67	43.4133	19.4833	-1.1559	3.49887e-47	4.68053e-46	yes	down
ENSSSCG00000013175	BTBD18	0.333333	4	0.00666667	0.0833333	3.64386	0.0308981	0.0489048	yes	up
ENSSSCG00000013236	MYBPC3	266	34	2.51667	0.343333	-2.87383	3.98342e-76	1.05827e-74	yes	down
ENSSSCG00000013238	SLC39A13	1295.95	594.47	22.2967	10.63	-1.06869	4.74319e-40	5.25665e-39	yes	down
ENSSSCG00000013239	PSMC3	4675.72	2069.53	75.7767	34.6533	-1.12876	1.55771e-51	2.35743e-50	yes	down
ENSSSCG00000013241	NR1H3	1096.17	251.56	25.7733	5.85333	-2.13855	3.37201e-98	1.32518e-96	yes	down
ENSSSCG00000013243	DDB2	454.633	154.667	10.0667	3.62	-1.47552	1.1824e-37	1.22373e-36	yes	down
ENSSSCG00000013244	PACSIN3	782.333	295.667	15.9533	5.86	-1.44489	4.76531e-47	6.35474e-46	yes	down
ENSSSCG00000013248	LRP4	189	545	0.953333	2.88333	1.59668	8.32249e-50	1.20704e-48	yes	up
ENSSSCG00000013256	ARHGAP1	5888.47	2273.2	74.1433	29.04	-1.35228	1.70193e-69	3.97646e-68	yes	down
ENSSSCG00000013258	HARBI1	119	53.6667	2.18333	1.02667	-1.08856	1.00966e-10	3.30534e-10	yes	down
ENSSSCG00000013260	MDK	1529.33	3187	72.9667	157.46	1.10968	5.0502e-44	6.23723e-43	yes	up
ENSSSCG00000013261	CHRM4	5	27	0.0666667	0.373333	2.48543	2.28076e-08	6.48776e-08	yes	up
ENSSSCG00000013266	LARGE2	30.6667	6.33333	0.493333	0.106667	-2.20945	3.17354e-09	9.54638e-09	yes	down
ENSSSCG00000013270	CRY2	279.667	1068	1.59667	6.46667	2.01796	3.35471e-86	1.07351e-84	yes	up
ENSSSCG00000013276	-	4	17.3333	0.0466667	0.183333	1.974	1.58011e-06	3.94068e-06	yes	up
ENSSSCG00000013278	TSPAN18	2776.67	403.333	27.0967	4.17	-2.7	4.66383e-227	9.03935e-225	yes	down
ENSSSCG00000013282	ACCS	138	38	2.24	0.633333	-1.82246	3.85327e-25	2.51709e-24	yes	down
ENSSSCG00000013284	TTC17	1036.33	2777	9.12	25.7933	1.49989	1.19475e-92	4.30512e-91	yes	up
ENSSSCG00000013293	COMMD9	4	10	0.34	0.816667	1.26421	0.0260262	0.0416224	yes	up
ENSSSCG00000013296	SLC1A2	0.333333	4.66667	0.00333333	0.05	3.90689	0.00242316	0.00446949	yes	up
ENSSSCG00000013298	PDHX	240.667	477	6.82667	14.3867	1.07548	2.69524e-21	1.49496e-20	yes	up
ENSSSCG00000013303	ABTB2	302	1742.67	1.74	10.5167	2.59552	1.03763e-187	1.40459e-185	yes	up
ENSSSCG00000013312	HIPK3	1742.33	4153.67	9.75	25.3067	1.37604	7.52331e-45	9.49797e-44	yes	up
ENSSSCG00000013320	PAX6	12	177	0.17	2.73	4.00529	4.36024e-77	1.1861e-75	yes	up
ENSSSCG00000013321	ELP4	232.667	476.667	3.17333	7.43333	1.22801	8.96867e-30	7.0428e-29	yes	up
ENSSSCG00000013332	KIF18A	107.333	34.6667	1.27333	0.443333	-1.52215	2.57628e-13	9.83461e-13	yes	down
ENSSSCG00000013333	BDNF	1315.33	194.333	38.7267	6.08667	-2.6696	4.1522e-143	3.2787e-141	yes	down
ENSSSCG00000013344	ANO5	109	277	0.833333	2.29	1.45838	3.79805e-17	1.75507e-16	yes	up
ENSSSCG00000013351	NAV2	668	76	2.35	0.33	-2.83212	2.82616e-140	2.1713e-138	yes	down
ENSSSCG00000013352	E2F8	56	2.66667	0.61	0.0233333	-4.70834	1.19348e-26	8.34259e-26	yes	down
ENSSSCG00000013361	SPTY2D1	854.333	1712.33	6.33	13.5167	1.09446	3.53483e-30	2.81598e-29	yes	up
ENSSSCG00000013378	ABCC8	0.333333	3.66667	0.00333333	0.0266667	3	0.0308981	0.0489048	yes	up
ENSSSCG00000013387	-	0	8.66667	0.001	0.14	7.12928	7.64433e-07	1.96063e-06	yes	up
ENSSSCG00000013388	PDE3B	131.333	65.3333	1.39667	0.6	-1.21895	1.45395e-08	4.19462e-08	yes	down
ENSSSCG00000013400	MICAL2	8220.33	3606.33	98.94	46.4833	-1.08984	6.55558e-33	5.76945e-32	yes	down
ENSSSCG00000013406	CTR9	828.333	1742.33	7.31333	16.1667	1.14442	5.83968e-57	1.02366e-55	yes	up
ENSSSCG00000013411	-	387.333	785	2.22667	4.75333	1.09405	6.46191e-36	6.2836e-35	yes	up
ENSSSCG00000013420	KISS1R	0.666667	9	0.02	0.263333	3.71882	8.99631e-06	2.11003e-05	yes	up
ENSSSCG00000013423	-	424.507	107.63	3.25333	0.83	-1.97074	1.232e-31	1.02954e-30	yes	down
ENSSSCG00000013426	MUM1	1083.67	438	11.8733	5.07	-1.22767	8.70382e-54	1.40314e-52	yes	down
ENSSSCG00000013432	MIDN	1670.67	4430	23.0633	61.9467	1.42543	1.81553e-81	5.23069e-80	yes	up
ENSSSCG00000013440	ATP8B3	16.3333	4.66667	0.13	0.0433333	-1.58496	0.00101253	0.0019461	yes	down
ENSSSCG00000013455	IZUMO4	22.2967	8.08667	1.05	0.426667	-1.29921	0.000950809	0.0018343	yes	down
ENSSSCG00000013457	DOT1L	1055.64	2326.27	6.72	15.0867	1.16674	6.52953e-37	6.58591e-36	yes	up
ENSSSCG00000013461	PEAK3	18.6667	0.333333	0.35	0.00666667	-5.71425	2.35992e-12	8.5241e-12	yes	down
ENSSSCG00000013463	LSM7	114.667	49	15.21	6.72	-1.17849	3.58315e-10	1.14126e-09	yes	down
ENSSSCG00000013468	THOP1	799.667	288.667	13.13	4.87667	-1.4289	1.10002e-48	1.53787e-47	yes	down
ENSSSCG00000013469	ZNF555	39.12	236.433	0.77	4.98667	2.69515	7.03132e-52	1.07173e-50	yes	up
ENSSSCG00000013471	-	39	131.667	0.74	2.63667	1.83312	1.0242e-24	6.57464e-24	yes	up
ENSSSCG00000013473	GNA15	4	12.3333	0.0733333	0.233333	1.66985	0.000802405	0.00155946	yes	up
ENSSSCG00000013474	S1PR4	0	3.33333	0.001	0.0933333	6.54432	0.0154781	0.0255637	yes	up
ENSSSCG00000013491	TJP3	0.666667	4.95333	0.00666667	0.05	2.90689	0.0253252	0.0405621	yes	up
ENSSSCG00000013495	ZFR2	10.2533	53	0.103333	0.446667	2.11189	2.36775e-14	9.50669e-14	yes	up
ENSSSCG00000013517	UHRF1	189.333	16.6667	2.11333	0.193333	-3.45036	2.64702e-59	4.95039e-58	yes	down
ENSSSCG00000013523	SAFB2	953.95	3245.13	11.2867	38.96	1.78737	7.72959e-114	3.9354e-112	yes	up
ENSSSCG00000013569	PEX11G	93.76	23.4367	1.09667	0.42	-1.38466	2.19181e-12	7.93704e-12	yes	down
ENSSSCG00000013572	PNPLA6	993.667	360.667	9.75	3.68333	-1.40439	2.34512e-37	2.39942e-36	yes	down
ENSSSCG00000013576	STXBP2	511.123	234.283	4.48	2.12667	-1.0749	3.23742e-16	1.42865e-15	yes	down
ENSSSCG00000013593	-	23	51	0.783333	1.86333	1.25019	1.39226e-06	3.4921e-06	yes	up
ENSSSCG00000013598	-	7.66667	2.66667	0.11	0.0433333	-1.34395	0.0282571	0.0449793	yes	down
ENSSSCG00000013599	ANGPTL4	6977.33	2499.33	146.403	54.2133	-1.43323	6.0151e-56	1.02696e-54	yes	down
ENSSSCG00000013610	-	0	2.33333	0.001	0.0466667	5.54432	0.0256131	0.041008	yes	up
ENSSSCG00000013614	CNN1	17269.3	4526.67	446.65	122.557	-1.8657	2.17994e-136	1.57547e-134	yes	down
ENSSSCG00000013617	ELAVL3	0	3.33333	0.001	0.07	6.12928	0.00346257	0.00626672	yes	up
ENSSSCG00000013625	CCDC151	20.3333	4.33333	0.163333	0.0333333	-2.29278	0.00018636	0.000386404	yes	down
ENSSSCG00000013632	C19orf38	4.33333	44.6667	0.14	1.48	3.4021	3.0406e-16	1.34354e-15	yes	up
ENSSSCG00000013634	YIPF2	2584.75	1153.3	51.9233	23.2133	-1.16143	2.62024e-36	2.57882e-35	yes	down
ENSSSCG00000013653	ICAM5	7.33333	16.3333	0.09	0.213333	1.24511	0.0117624	0.0198123	yes	up
ENSSSCG00000013655	ICAM1	2355.67	989	31.4933	13.7433	-1.19631	1.71769e-44	2.14315e-43	yes	down
ENSSSCG00000013658	S1PR2	344	133.333	7.84	3.21667	-1.28529	4.87798e-23	2.92542e-22	yes	down
ENSSSCG00000013659	DNMT1	1119.33	528.333	8.47	4.13333	-1.03506	1.389e-31	1.15848e-30	yes	down
ENSSSCG00000013663	ANGPTL6	8.75667	0.666667	0.25	0.02	-3.64386	2.98241e-05	6.65986e-05	yes	down
ENSSSCG00000013664	C19orf66	336.243	37.3333	2.68333	0.306667	-3.12928	2.54783e-89	8.63932e-88	yes	down
ENSSSCG00000013715	-	88.9933	221.553	0.873333	2.61333	1.58129	5.1626e-23	3.09393e-22	yes	up
[truncated: 2,819 more rows]
