# Supplementary material for: 2,5-Hexanedione Affects Ovarian Granulosa Cells in Swine by Regulating the CDKN1A Gene: A Transcriptome Analysis
Source: Vet Sci. 2023 Mar 7;10(3):201. doi: 10.3390/vetsci10030201 (PMC10058995; doi:10.3390/vetsci10030201)
Supplement: Supplementary file 1 [file vetsci-10-00201-s001.zip › Table S2.xlsx]

## Sheet: Sheet1
Table S2. Significant GO terms enriched from DEGs
Type	GO ID	Descprition	Gene number	P value
Biological Process	GO:0032502	developmental process	1135	6.30763e-31
Biological Process	GO:0048856	anatomical structure development	1079	8.27403e-30
Biological Process	GO:0044767	single-organism developmental process	878	1.34014e-22
Biological Process	GO:0048869	cellular developmental process	788	3.42826e-21
Biological Process	GO:0030154	cell differentiation	766	5.3913e-21
Biological Process	GO:0009653	anatomical structure morphogenesis	414	2.87425e-17
Biological Process	GO:0008283	cell proliferation	411	8.67074e-16
Biological Process	GO:0048646	anatomical structure formation involved in morphogenesis	264	6.66997e-14
Biological Process	GO:0007049	cell cycle	337	1.20886e-12
Biological Process	GO:0016043	cellular component organization	1004	1.75615e-12
Biological Process	GO:0002376	immune system process	458	7.79727e-12
Biological Process	GO:0006464	cellular protein modification process	797	7.79727e-12
Biological Process	GO:0036211	protein modification process	797	7.79727e-12
Biological Process	GO:0043412	macromolecule modification	797	7.79727e-12
Biological Process	GO:0040011	locomotion	362	1.0236e-11
Biological Process	GO:0007267	cell-cell signaling	285	1.50033e-11
Biological Process	GO:0071840	cellular component organization or biogenesis	1019	3.1466e-10
Biological Process	GO:0007010	cytoskeleton organization	296	3.1466e-10
Biological Process	GO:0006950	response to stress	624	6.86054e-10
Biological Process	GO:0007155	cell adhesion	268	1.12906e-09
Biological Process	GO:0022610	biological adhesion	268	1.12906e-09
Biological Process	GO:0006928	movement of cell or subcellular component	312	1.40184e-09
Biological Process	GO:0048870	cell motility	310	2.31741e-09
Biological Process	GO:0051674	localization of cell	310	2.31741e-09
Biological Process	GO:0044763	single-organism cellular process	2158	2.56671e-09
Biological Process	GO:0044699	single-organism process	2433	2.85203e-09
Biological Process	GO:0032989	cellular component morphogenesis	216	3.45651e-09
Biological Process	GO:0000902	cell morphogenesis	215	5.02556e-09
Biological Process	GO:0008219	cell death	366	5.11032e-09
Biological Process	GO:0016265	death	366	5.11032e-09
Biological Process	GO:0051179	localization	1015	1.21913e-08
Biological Process	GO:0000278	mitotic cell cycle	187	2.33328e-08
Biological Process	GO:0006996	organelle organization	543	7.83482e-08
Biological Process	GO:0008152	metabolic process	1983	3.22193e-07
Biological Process	GO:0007059	chromosome segregation	88	3.11752e-06
Biological Process	GO:0044707	single-multicellular organism process	233	4.29143e-06
Biological Process	GO:0007275	multicellular organism development	232	4.29143e-06
Biological Process	GO:0009790	embryo development	230	6.39829e-06
Biological Process	GO:0044237	cellular metabolic process	1727	1.48529e-05
Biological Process	GO:0009058	biosynthetic process	1128	7.79201e-05
Biological Process	GO:0051301	cell division	78	0.000147783
Biological Process	GO:0040007	growth	180	0.000187728
Biological Process	GO:0021700	developmental maturation	71	0.000205277
Biological Process	GO:0030198	extracellular matrix organization	59	0.000449359
Biological Process	GO:0043062	extracellular structure organization	59	0.000528968
Biological Process	GO:0065008	regulation of biological quality	312	0.000529729
Biological Process	GO:0044765	single-organism transport	409	0.000652878
Biological Process	GO:1902578	single-organism localization	409	0.000652878
Biological Process	GO:0006810	transport	807	0.000659101
Biological Process	GO:0051234	establishment of localization	807	0.000672552
Biological Process	GO:0051276	chromosome organization	225	0.00078286
Biological Process	GO:0044710	single-organism metabolic process	466	0.000793564
Biological Process	GO:0042592	homeostatic process	308	0.000947545
Biological Process	GO:0000003	reproduction	221	0.00254943
Biological Process	GO:0022607	cellular component assembly	478	0.00331118
Biological Process	GO:0003013	circulatory system process	84	0.00412047
Biological Process	GO:0071704	organic substance metabolic process	1302	0.00582648
Biological Process	GO:0044238	primary metabolic process	1301	0.00617848
Biological Process	GO:0044281	small molecule metabolic process	346	0.00741534
Biological Process	GO:0055085	transmembrane transport	300	0.00787321
Biological Process	GO:0071941	nitrogen cycle metabolic process	6	0.00964733
Biological Process	GO:0034330	cell junction organization	51	0.0313166
Biological Process	GO:0005975	carbohydrate metabolic process	130	0.0374708
Biological Process	GO:0006082	organic acid metabolic process	65	0.0382583
Biological Process	GO:0006520	cellular amino acid metabolic process	65	0.0382583
Biological Process	GO:0019752	carboxylic acid metabolic process	65	0.0382583
Biological Process	GO:0043436	oxoacid metabolic process	65	0.0382583
Cellular Component	GO:0005622	intracellular	2735	4.02138e-27
Cellular Component	GO:0044424	intracellular part	2541	1.22652e-20
Cellular Component	GO:0005856	cytoskeleton	454	2.11545e-14
Cellular Component	GO:0043226	organelle	2243	1.3662e-11
Cellular Component	GO:0043229	intracellular organelle	2169	6.06504e-11
Cellular Component	GO:0043227	membrane-bounded organelle	1841	9.37124e-11
Cellular Component	GO:0043231	intracellular membrane-bounded organelle	1840	9.37124e-11
Cellular Component	GO:0005634	nucleus	1253	4.72129e-10
Cellular Component	GO:0005737	cytoplasm	1834	1.90925e-07
Cellular Component	GO:0005829	cytosol	610	2.43953e-06
Cellular Component	GO:0044446	intracellular organelle part	813	0.000457604
Cellular Component	GO:0044422	organelle part	813	0.000457604
Cellular Component	GO:0005654	nucleoplasm	541	0.000536157
Cellular Component	GO:0005578	proteinaceous extracellular matrix	69	0.00219987
Cellular Component	GO:0031012	extracellular matrix	69	0.00272483
Cellular Component	GO:0031974	membrane-enclosed lumen	675	0.00302028
Cellular Component	GO:0031981	nuclear lumen	675	0.00302028
Cellular Component	GO:0043233	organelle lumen	675	0.00302028
Cellular Component	GO:0070013	intracellular organelle lumen	675	0.00302028
Cellular Component	GO:0044428	nuclear part	717	0.00341029
Cellular Component	GO:0005815	microtubule organizing center	140	0.0116298
Cellular Component	GO:0015630	microtubule cytoskeleton	140	0.0116298
Cellular Component	GO:0044430	cytoskeletal part	140	0.0116298
Cellular Component	GO:0005794	Golgi apparatus	214	0.040341
Cellular Component	GO:0005777	peroxisome	28	0.0403894
Cellular Component	GO:0042579	microbody	28	0.0403894
Molecular Function	GO:0005488	binding	2018	9.74243e-28
Molecular Function	GO:0043167	ion binding	1184	1.65032e-17
Molecular Function	GO:0005515	protein binding	726	6.70253e-13
Molecular Function	GO:0008092	cytoskeletal protein binding	225	6.164e-09
Molecular Function	GO:0001071	nucleic acid binding transcription factor activity	278	2.01876e-07
Molecular Function	GO:0003700	transcription factor activity, sequence-specific DNA binding	277	2.33693e-07
Molecular Function	GO:0019899	enzyme binding	422	1.86148e-06
Molecular Function	GO:0003677	DNA binding	434	2.79873e-06
Molecular Function	GO:0003824	catalytic activity	1062	9.00007e-06
Molecular Function	GO:0016301	kinase activity	212	1.31978e-05
Molecular Function	GO:0016772	transferase activity, transferring phosphorus-containing groups	240	1.31978e-05
Molecular Function	GO:0016740	transferase activity	408	3.6748e-05
Molecular Function	GO:0022857	transmembrane transporter activity	247	0.0370134
