# Supplementary material for: 2,5-Hexanedione Affects Ovarian Granulosa Cells in Swine by Regulating the CDKN1A Gene: A Transcriptome Analysis
Source: Vet Sci. 2023 Mar 7;10(3):201. doi: 10.3390/vetsci10030201 (PMC10058995; doi:10.3390/vetsci10030201)
Supplement: Supplementary file 1 [file vetsci-10-00201-s001.zip › Table S3.xlsx]

## Sheet: Sheet1
Table S3 Differentially expressed genes enriched in cell cycle of GO terms
Gene ID	HD0_fpkm	HD40_fpkm	log2(FC)	P value	significant	Symbol	Up/Down
ENSSSCG00000036146	0.001	0.376667	8.55714	6.00373e-08	yes	FGF8	up
ENSSSCG00000026852	0.001	0.303333	8.24476	2.31742e-06	yes	NPPC	up
ENSSSCG00000036996	0.001	0.173333	7.43741	4.04156e-07	yes	TRIM71	up
ENSSSCG00000039973	0.001	0.106667	6.73697	1.83483e-05	yes	TAS1R2	up
ENSSSCG00000034726	0.001	0.07	6.12928	2.59014e-05	yes	KCNH5	up
ENSSSCG00000024634	0.01	0.503333	5.65344	4.90958e-10	yes	GPRL15	up
ENSSSCG00000005236	0.00666667	0.313333	5.55459	1.23185e-11	yes	DMRT1	up
ENSSSCG00000015696	0.001	0.03	4.90689	0.00199132	yes	MAP3K19	up
ENSSSCG00000039283	0.00333333	0.0733333	4.45943	0.00201974	yes	SIX3	up
ENSSSCG00000010245	0.01	0.176667	4.14296	2.62951e-06	yes	STOX1	up
ENSSSCG00000013320	0.17	2.73	4.00529	4.36024e-77	yes	PAX6	up
ENSSSCG00000008953	0.75	10.9667	3.87009	1.39169e-61	yes	CXCL8	up
ENSSSCG00000004167	0.00666667	0.0933333	3.80735	8.84679e-07	yes	MYB	up
ENSSSCG00000008311	0.0666667	0.9	3.75489	4.10064e-34	yes	CYP26B1	up
ENSSSCG00000015098	0.0233333	0.293333	3.65208	4.58884e-14	yes	CXCR5	up
ENSSSCG00000013175	0.00666667	0.0833333	3.64386	0.0308981	yes	BTBD18	up
ENSSSCG00000008988	6.39333	78.0833	3.61037	0	yes	CCNG2	up
ENSSSCG00000015584	0.133333	1.31333	3.30012	2.11934e-40	yes	PROX1	up
ENSSSCG00000008727	0.11	1.07667	3.291	1.48194e-29	yes	MSX1	up
ENSSSCG00000007365	0.03	0.283333	3.23947	9.20033e-06	yes	L3MBTL1	up
ENSSSCG00000001555	0.0133333	0.123333	3.20945	2.39641e-05	yes	SLC26A8	up
ENSSSCG00000009134	0.03	0.246667	3.03953	1.03264e-13	yes	EGF	up
ENSSSCG00000017645	0.07	0.546667	2.96523	2.53482e-17	yes	TEX14	up
ENSSSCG00000040751	13.2067	100.81	2.9323	4.42487e-176	yes	DDIT3	up
ENSSSCG00000004384	0.103333	0.746667	2.85316	1.3403e-20	yes	NR2E1	up
ENSSSCG00000007800	0.0933333	0.656667	2.8147	3.52927e-10	yes	45170	up
ENSSSCG00000017730	0.0866667	0.603333	2.79941	2.60518e-07	yes	CDK5R1	up
ENSSSCG00000022322	1.73333	11.7767	2.76431	1.5691e-57	yes	BCL2L11	up
ENSSSCG00000030228	0.0133333	0.0866667	2.70044	0.00330071	yes	PIWIL2	up
ENSSSCG00000010650	0.08	0.51	2.67243	2.22881e-11	yes	AFAP1L2	up
ENSSSCG00000005385	0.496667	3.15333	2.66653	5.09163e-49	yes	NR4A3	up
ENSSSCG00000037634	0.01	0.0633333	2.66297	0.000136635	yes	FOXA1	up
ENSSSCG00000021384	0.573333	3.27667	2.51478	8.32046e-43	yes	BRIP1	up
ENSSSCG00000014214	0.633333	3.32333	2.39159	1.70019e-58	yes	TRIM36	up
ENSSSCG00000008263	0.0266667	0.13	2.2854	0.0034842	yes	M1AP	up
ENSSSCG00000016869	0.0333333	0.16	2.26303	0.0133522	yes	-	up
ENSSSCG00000006205	0.0433333	0.206667	2.25376	0.00100427	yes	MCMDC2	up
ENSSSCG00000003700	1.21667	5.51333	2.17999	3.7289e-90	yes	ESCO1	up
ENSSSCG00000006095	0.746667	3.28333	2.13662	3.02805e-32	yes	CCNE2	up
ENSSSCG00000038185	0.466667	2.03	2.12102	6.88163e-42	yes	EREG	up
ENSSSCG00000001565	131.567	562.203	2.0953	1.16547e-164	yes	CDKN1A	up
ENSSSCG00000006649	0.113333	0.466667	2.04182	9.94735e-06	yes	HORMAD1	up
ENSSSCG00000012029	5.86333	23.86	2.0248	8.13702e-108	yes	BACH1	up
ENSSSCG00000015841	0.136667	0.55	2.00877	1.25361e-20	yes	TEX15	up
ENSSSCG00000009457	1.44	5.77	2.0025	2.45072e-75	yes	DACH1	up
ENSSSCG00000030354	1.52	6	1.98089	5.37725e-54	yes	MAP3K2	up
ENSSSCG00000014112	3.82667	15.0833	1.9788	1.08452e-150	yes	JMY	up
ENSSSCG00000037461	3.16333	12.1867	1.94579	3.17799e-39	yes	MLF1	up
ENSSSCG00000029268	0.03	0.113333	1.91754	0.00030221	yes	TOPAZ1	up
ENSSSCG00000008970	0.2	0.74	1.88753	1.72025e-10	yes	CDKL2	up
ENSSSCG00000003928	8.47	30.2533	1.83666	1.4816e-74	yes	PLK3	up
ENSSSCG00000035104	0.213333	0.76	1.83289	1.03695e-09	yes	TERB1	up
ENSSSCG00000006864	1.42667	5.07333	1.83029	1.0027e-57	yes	CDC14A	up
ENSSSCG00000004144	4.58	16.06	1.81005	3.03628e-54	yes	HECA	up
ENSSSCG00000028964	1.36667	4.77	1.80333	3.92919e-55	yes	PIM2	up
ENSSSCG00000016918	0.76	2.65	1.80192	5.16499e-43	yes	MAP3K1	up
ENSSSCG00000017797	0.383333	1.3	1.76184	4.61878e-17	yes	SLC6A4	up
ENSSSCG00000011652	4.11667	13.9567	1.76141	7.47175e-67	yes	STAG1	up
ENSSSCG00000034012	23.4967	78.74	1.74464	2.47488e-120	yes	CASP3	up
ENSSSCG00000025334	0.12	0.4	1.73697	0.00187451	yes	POU4F1	up
ENSSSCG00000017747	0.173333	0.56	1.69188	1.45408e-11	yes	RAB11FIP4	up
ENSSSCG00000027564	4.45667	14.0067	1.65208	1.01573e-64	yes	LIN52	up
ENSSSCG00000023829	1.97333	6.16	1.6423	6.55037e-40	yes	CCP110	up
ENSSSCG00000009077	4.88667	15.1333	1.63081	2.90949e-63	yes	HSPA4L	up
ENSSSCG00000017279	4.44667	13.7633	1.63003	8.24464e-61	yes	ERN1	up
ENSSSCG00000028737	4.45	13.6967	1.62195	2.65726e-84	yes	USP3	up
ENSSSCG00000038006	2.04667	6.28333	1.61825	1.4851e-43	yes	SLC25A33	up
ENSSSCG00000018016	15.34	44.6833	1.54244	2.75784e-92	yes	MAP2K4	up
ENSSSCG00000038008	13.27	37.76	1.50869	1.07439e-93	yes	RBM14	up
ENSSSCG00000026665	4.94333	14.0633	1.50838	3.37336e-70	yes	PPM1D	up
ENSSSCG00000017265	0.643333	1.82667	1.50558	5.76425e-19	yes	AXIN2	up
ENSSSCG00000016194	1.15	3.25	1.49881	3.69996e-39	yes	USP37	up
ENSSSCG00000002866	0.416667	1.17667	1.49774	0.000148851	yes	CEBPA	up
ENSSSCG00000036975	1.33	3.73	1.48775	2.25485e-44	yes	PSRC1	up
ENSSSCG00000040713	2.68	7.5	1.48466	1.49473e-59	yes	TXLNG	up
ENSSSCG00000037424	2.97	8.29333	1.48149	1.16225e-62	yes	CDK19	up
ENSSSCG00000002855	3.43667	9.57333	1.47801	7.72147e-55	yes	-	up
ENSSSCG00000034500	0.3	0.83	1.46815	2.79834e-12	yes	MSX2	up
ENSSSCG00000034321	17.0633	46.8267	1.45643	6.85825e-106	yes	TP53INP1	up
ENSSSCG00000024813	4.63	12.57	1.4409	1.26018e-59	yes	MAP3K3	up
ENSSSCG00000035037	13.2667	35.8167	1.43283	3.20712e-71	yes	-	up
ENSSSCG00000036314	0.643333	1.73333	1.42991	1.01445e-25	yes	HHEX	up
ENSSSCG00000020879	9.64667	25.74	1.41591	1.24214e-83	yes	FBXW7	up
ENSSSCG00000003379	13.26	35.2967	1.41245	1.07891e-77	yes	KLHL21	up
ENSSSCG00000000469	3.84333	10.22	1.41097	7.70864e-40	yes	LEMD3	up
ENSSSCG00000015140	521.79	1386.83	1.41025	4.8146e-111	yes	HSPA8	up
ENSSSCG00000012637	0.663333	1.76	1.40777	7.14708e-14	yes	KLHL13	up
ENSSSCG00000032936	7.76333	20.4767	1.39923	1.39351e-51	yes	PIM3	up
ENSSSCG00000005255	3.66	9.53667	1.38164	1.00674e-27	yes	SMC5	up
ENSSSCG00000008728	0.79	2.05333	1.37804	5.00242e-20	yes	ZBTB49	up
ENSSSCG00000015036	0.656667	1.66667	1.34373	5.20639e-10	yes	DIXDC1	up
ENSSSCG00000030186	10.2367	25.8367	1.33567	5.1502e-50	yes	KIF2A	up
ENSSSCG00000004209	7.76667	19.52	1.32959	1.96053e-58	yes	PTPRK	up
ENSSSCG00000029352	25.9333	64.9467	1.32445	2.30375e-66	yes	CCNL1	up
ENSSSCG00000011949	1.72	4.27	1.31183	2.01429e-23	yes	CEP97	up
ENSSSCG00000015815	8.32667	20.5967	1.3066	4.66981e-63	yes	FGFR1	up
ENSSSCG00000015697	5.42	13.2967	1.2947	3.8686e-28	yes	-	up
ENSSSCG00000011407	18.38	44.85	1.28697	1.42685e-68	yes	RASSF1	up
ENSSSCG00000029097	5.49	13.3933	1.28664	7.19331e-47	yes	RCC1	up
ENSSSCG00000014969	2.95333	7.18	1.28164	7.67936e-36	yes	-	up
ENSSSCG00000008641	18.8867	45.7633	1.27682	4.19074e-51	yes	ADAM17	up
ENSSSCG00000015878	17.6633	42.23	1.25751	5.28049e-70	yes	PKP4	up
ENSSSCG00000006184	6.07333	14.51	1.25649	3.7726e-34	yes	TERF1	up
ENSSSCG00000022774	29.9167	71.07	1.24829	8.71747e-51	yes	NOP53	up
ENSSSCG00000016769	6.99	16.5933	1.24724	1.81777e-36	yes	CDK13	up
ENSSSCG00000014934	6.07	14.3367	1.23994	8.87252e-43	yes	CHORDC1	up
ENSSSCG00000006108	3.08667	7.28667	1.23921	2.0464e-28	yes	TMEM67	up
ENSSSCG00000007342	7.18333	16.9467	1.23828	1.99298e-56	yes	RPRD1B	up
ENSSSCG00000000483	1.25333	2.94	1.23005	3.30415e-10	yes	-	up
ENSSSCG00000022283	0.476667	1.10667	1.21517	1.82244e-11	yes	CEP135	up
ENSSSCG00000024009	0.806667	1.86667	1.21042	2.01964e-09	yes	CAMK2N1	up
ENSSSCG00000009511	26.2367	60.41	1.2032	1.28855e-57	yes	STK24	up
ENSSSCG00000010357	12.8367	29.39	1.19505	2.41565e-43	yes	WAPL	up
ENSSSCG00000021310	1.42	3.24667	1.19307	2.53438e-12	yes	-	up
ENSSSCG00000031924	0.133333	0.303333	1.18587	0.000705356	yes	NKX3-1	up
ENSSSCG00000014979	1.27667	2.89667	1.18201	3.69357e-13	yes	CEP126	up
ENSSSCG00000040215	0.44	0.996667	1.17961	1.55652e-12	yes	TFAP4	up
ENSSSCG00000013457	6.72	15.0867	1.16674	6.52953e-37	yes	DOT1L	up
ENSSSCG00000000488	24.0467	53.4467	1.15226	9.49591e-32	yes	MDM2	up
ENSSSCG00000016346	2.09667	4.64	1.14603	2.12601e-16	yes	MAD2L1BP	up
ENSSSCG00000040461	0.423333	0.936667	1.14574	1.98306e-05	yes	-	up
ENSSSCG00000005090	3.89	8.57667	1.14065	4.48588e-23	yes	MNAT1	up
ENSSSCG00000040736	0.146667	0.323333	1.14048	1.66221e-05	yes	EPGN	up
ENSSSCG00000015851	4.59	10.11	1.13922	5.2597e-38	yes	TNKS	up
ENSSSCG00000017602	0.773333	1.70333	1.1392	9.36302e-07	yes	STXBP4	up
ENSSSCG00000015112	4.10333	8.92	1.12025	3.73157e-27	yes	HINFP	up
ENSSSCG00000013838	10.64	23.0833	1.11735	9.35769e-38	yes	AKAP8L	up
ENSSSCG00000027988	3.32333	7.16667	1.10867	2.18895e-15	yes	-	up
ENSSSCG00000039969	1.77667	3.82333	1.10566	1.26812e-25	yes	THAP1	up
ENSSSCG00000013411	2.22667	4.75333	1.09405	6.46191e-36	yes	-	up
ENSSSCG00000001701	288.62	613.08	1.0869	5.27223e-63	yes	HSP90AB1	up
ENSSSCG00000003888	0.596667	1.26667	1.08604	8.04609e-17	yes	STIL	up
ENSSSCG00000003552	0.266667	0.56	1.07039	0.00158359	yes	AUNIP	up
ENSSSCG00000003757	1.79667	3.77	1.06924	6.1549e-26	yes	SSX2IP	up
ENSSSCG00000028662	1.50667	3.15667	1.06704	1.48096e-09	yes	PDE3A	up
ENSSSCG00000028258	2.92	6.09	1.06047	1.97338e-34	yes	AZI2	up
ENSSSCG00000030820	5.92667	12.3167	1.05532	9.00606e-25	yes	STK4	up
ENSSSCG00000002544	2.73	5.67	1.05445	4.8116e-27	yes	PPP1R13B	up
ENSSSCG00000011013	27.74	57.4133	1.04942	3.34939e-34	yes	WAC	up
ENSSSCG00000006301	4.64333	9.56	1.04185	1.77407e-32	yes	TIPRL	up
ENSSSCG00000011841	4.77667	9.80333	1.03727	1.42939e-33	yes	SENP5	up
ENSSSCG00000011332	6.77667	13.86	1.03228	1.20432e-40	yes	SETD2	up
ENSSSCG00000016234	11.97	24.45	1.03041	2.11561e-42	yes	CUL3	up
ENSSSCG00000028979	6.64	13.55	1.02904	1.03119e-38	yes	UVRAG	up
ENSSSCG00000026959	4.06333	8.25333	1.02231	1.40361e-28	yes	NPAT	up
ENSSSCG00000009865	1.27667	2.58667	1.01871	1.42204e-17	yes	TBX3	up
ENSSSCG00000027312	0.99	2	1.0145	7.09939e-10	yes	PTCH1	up
ENSSSCG00000006622	4.63333	9.30333	1.0057	5.08164e-26	yes	POGZ	up
ENSSSCG00000029168	6.25667	12.55	1.00422	1.3027e-32	yes	MARF1	up
ENSSSCG00000016960	3.66333	7.33333	1.00131	1.32249e-17	yes	RAD17	up
ENSSSCG00000025965	1.41	0.703333	-1.00341	7.16378e-05	yes	SPDL1	down
ENSSSCG00000010773	27.63	13.7467	-1.00715	1.31865e-36	yes	TUBGCP2	down
ENSSSCG00000006163	6.88	3.39667	-1.01829	6.84801e-22	yes	PKIA	down
ENSSSCG00000010322	7.35667	3.63	-1.01908	7.45862e-22	yes	ZNF503	down
ENSSSCG00000001420	7.36	3.62667	-1.02106	1.28217e-27	yes	EHMT2	down
ENSSSCG00000001814	110.77	54.54	-1.02218	6.41189e-38	yes	IQGAP1	down
ENSSSCG00000025401	12.3067	6.05333	-1.02364	7.4949e-23	yes	CDK10	down
ENSSSCG00000005524	17.8533	8.75	-1.02884	9.87125e-30	yes	DAB2IP	down
ENSSSCG00000027667	15.7567	7.70333	-1.03241	2.50778e-29	yes	EML1	down
ENSSSCG00000011563	4.05	1.96667	-1.04217	6.94321e-23	yes	FANCD2	down
ENSSSCG00000034522	8.11	3.93667	-1.04273	3.95904e-22	yes	TRIP13	down
ENSSSCG00000023978	4.01667	1.94667	-1.04499	1.84381e-17	yes	RECQL5	down
ENSSSCG00000029509	4.67333	2.26	-1.04813	2.08341e-17	yes	KIF22	down
ENSSSCG00000002898	13.99	6.71333	-1.05929	6.16604e-25	yes	-	down
ENSSSCG00000004775	2.7	1.29333	-1.06187	8.02072e-12	yes	KNSTRN	down
ENSSSCG00000035746	5.03333	2.40333	-1.06648	8.97505e-17	yes	ECT2	down
ENSSSCG00000007529	0.88	0.42	-1.06711	1.76091e-08	yes	SYCP2	down
ENSSSCG00000035557	3.15667	1.50333	-1.07024	1.3974e-06	yes	-	down
ENSSSCG00000009378	3.10333	1.47	-1.078	3.68372e-11	yes	CKAP2	down
ENSSSCG00000005150	6.33333	2.97333	-1.09088	9.18563e-14	yes	KLHL9	down
ENSSSCG00000000769	36.0033	16.8867	-1.09225	7.75794e-47	yes	BID	down
ENSSSCG00000014780	7.08	3.32	-1.09257	2.28278e-18	yes	TRIM21	down
ENSSSCG00000026818	1.06	0.496667	-1.09371	4.69412e-07	yes	CTC1	down
ENSSSCG00000024070	2.88667	1.34667	-1.10001	6.99949e-11	yes	CDK5	down
ENSSSCG00000000910	3.77	1.75	-1.10721	9.88358e-09	yes	CRADD	down
ENSSSCG00000002923	1.71	0.78	-1.13245	2.27097e-15	yes	WDR62	down
ENSSSCG00000025092	14.6667	6.66333	-1.13823	1.44197e-42	yes	CDK4	down
ENSSSCG00000008677	8.20667	3.64667	-1.17022	1.30372e-22	yes	TACC3	down
ENSSSCG00000006761	10.62	4.71333	-1.17196	1.16292e-28	yes	DCLRE1B	down
ENSSSCG00000013066	2.57	1.14	-1.17273	6.09625e-14	yes	INCENP	down
ENSSSCG00000004969	3.1	1.37333	-1.17459	4.64915e-17	yes	KIF23	down
ENSSSCG00000017937	18.2167	8.06667	-1.17521	3.11132e-36	yes	PHF23	down
ENSSSCG00000026794	69.54	30.7733	-1.17616	4.30049e-42	yes	SIRT2	down
ENSSSCG00000037728	13.63	6.01667	-1.17975	9.35969e-46	yes	ANAPC16	down
ENSSSCG00000020771	6.18	2.72333	-1.18223	2.77772e-19	yes	INHA	down
ENSSSCG00000016635	3.22	1.41667	-1.18456	1.26792e-13	yes	CAV2	down
ENSSSCG00000017524	13.8467	6.08333	-1.1866	9.61473e-27	yes	CDK5RAP3	down
ENSSSCG00000000857	8.74	3.8	-1.20163	6.53353e-17	yes	IGF1	down
ENSSSCG00000035058	38.4667	16.63	-1.20982	5.32891e-62	yes	PID1	down
ENSSSCG00000000739	0.823333	0.353333	-1.22045	3.12808e-12	yes	FOXM1	down
ENSSSCG00000017901	0.63	0.27	-1.22239	8.71581e-05	yes	INCA1	down
ENSSSCG00000015924	0.803333	0.343333	-1.22639	7.06881e-06	yes	SPC25	down
ENSSSCG00000004789	3602.89	1538.53	-1.2276	4.0061e-48	yes	THBS1	down
ENSSSCG00000001131	0.906667	0.386667	-1.22948	9.69715e-05	yes	-	down
ENSSSCG00000028877	3.23	1.35667	-1.25147	5.42868e-19	yes	RAD51B	down
ENSSSCG00000021138	0.833333	0.35	-1.25154	1.35418e-17	yes	CEP250	down
ENSSSCG00000006105	7.03667	2.95333	-1.25255	1.37047e-23	yes	GEM	down
ENSSSCG00000016092	0.763333	0.32	-1.25424	7.02013e-08	yes	SGO2	down
ENSSSCG00000014015	0.9	0.376667	-1.25664	0.00467743	yes	MRNIP	down
ENSSSCG00000010167	0.693333	0.29	-1.2575	9.03346e-06	yes	MAP10	down
ENSSSCG00000010477	2.07333	0.85	-1.28642	6.42201e-11	yes	CEP55	down
ENSSSCG00000025822	1.50667	0.616667	-1.2888	1.31654e-11	yes	SFRP1	down
ENSSSCG00000007351	1.62333	0.663333	-1.29115	3.86271e-13	yes	FAM83D	down
ENSSSCG00000023033	26.2333	10.7167	-1.29154	3.09793e-74	yes	PARP3	down
ENSSSCG00000037241	3.20333	1.3	-1.30106	2.09812e-10	yes	RGS2	down
ENSSSCG00000039071	164.393	66.19	-1.31247	1.04246e-83	yes	-	down
ENSSSCG00000006502	87.68	35.0467	-1.32297	1.70964e-89	yes	ARHGEF2	down
ENSSSCG00000003167	4.54667	1.81333	-1.32617	9.29715e-17	yes	FLT3LG	down
ENSSSCG00000005047	4.54	1.81	-1.3267	3.48926e-09	yes	CDKN3	down
ENSSSCG00000005678	13.5533	5.37	-1.33565	3.09634e-20	yes	NTMT1	down
ENSSSCG00000035357	67.7467	26.6433	-1.34638	3.06249e-90	yes	BCL2L1	down
ENSSSCG00000004058	93.2033	36.64	-1.34696	1.34857e-79	yes	EZR	down
ENSSSCG00000009434	26.76	10.5033	-1.34923	8.23881e-63	yes	RGCC	down
ENSSSCG00000012089	5.58667	2.16667	-1.36651	6.1226e-27	yes	ADARB1	down
ENSSSCG00000031856	7.56	2.92	-1.37242	6.31579e-26	yes	DACT1	down
ENSSSCG00000002001	2.86667	1.09667	-1.38625	1.86845e-25	yes	REC8	down
ENSSSCG00000034217	9.86333	3.76667	-1.38879	9.10953e-29	yes	SKA2	down
ENSSSCG00000017335	4.20333	1.57	-1.42077	6.53394e-13	yes	HEXIM2	down
ENSSSCG00000023296	1.73333	0.646667	-1.42245	4.19825e-25	yes	CENPE	down
ENSSSCG00000032710	0.313333	0.116667	-1.42531	6.08772e-06	yes	E2F2	down
ENSSSCG00000000950	0.546667	0.203333	-1.42681	1.21675e-09	yes	E2F7	down
ENSSSCG00000034864	3.05333	1.12333	-1.4426	1.8167e-17	yes	CHEK2	down
ENSSSCG00000000145	572.93	210.3	-1.44591	4.72249e-105	yes	MYH9	down
ENSSSCG00000037307	9.9	3.58333	-1.46613	1.53202e-43	yes	-	down
ENSSSCG00000005735	1.46	0.526667	-1.47101	0.000872772	yes	-	down
ENSSSCG00000005627	7.38667	2.63	-1.48986	5.63942e-14	yes	AK1	down
ENSSSCG00000031988	1.23667	0.44	-1.49088	2.2925e-15	yes	MYOCD	down
XLOC_007680	2.01333	0.71	-1.5037	1.21398e-19	yes	sls	down
ENSSSCG00000013332	1.27333	0.443333	-1.52215	2.57628e-13	yes	KIF18A	down
ENSSSCG00000005045	10.1167	3.49	-1.53544	3.01195e-51	yes	BMP4	down
ENSSSCG00000026465	31.33	10.7667	-1.54097	7.74024e-77	yes	BABAM2	down
ENSSSCG00000017143	1.04	0.356667	-1.54394	1.10305e-10	yes	CEP131	down
ENSSSCG00000007151	2.65333	0.903333	-1.55448	2.25594e-26	yes	CDC25B	down
ENSSSCG00000040967	5.37333	1.77667	-1.59664	1.66025e-37	yes	NACC2	down
ENSSSCG00000039194	53.9233	17.6633	-1.61015	3.1898e-112	yes	KANK2	down
ENSSSCG00000002274	14.59	4.72333	-1.6271	3.50807e-53	yes	HSPA2	down
ENSSSCG00000012307	3.26667	1.02667	-1.66985	8.11735e-23	yes	CCNB3	down
ENSSSCG00000032284	109.007	33.9033	-1.68492	1.1861e-131	yes	CCND3	down
ENSSSCG00000017032	4.25667	1.32	-1.68919	2.59652e-16	yes	-	down
ENSSSCG00000011404	0.68	0.21	-1.69515	5.16444e-12	yes	HYAL1	down
ENSSSCG00000007818	3.44667	1.06333	-1.69661	1.46503e-27	yes	KDM8	down
ENSSSCG00000004695	1.93	0.593333	-1.70169	9.6171e-22	yes	WDR76	down
ENSSSCG00000028052	17.35	5.29	-1.7136	2.75442e-107	yes	OBSL1	down
ENSSSCG00000000399	1.16	0.353333	-1.71502	1.27701e-23	yes	TIMELESS	down
ENSSSCG00000000040	0.373333	0.113333	-1.71989	0.00293431	yes	45172	down
ENSSSCG00000017178	5.79333	1.74	-1.73531	2.69609e-32	yes	SPHK1	down
ENSSSCG00000010457	0.976667	0.293333	-1.73533	3.62227e-19	yes	KIF20B	down
ENSSSCG00000011911	0.133333	0.04	-1.73697	0.0269639	yes	DRD3	down
ENSSSCG00000005587	24.81	7.41667	-1.74208	1.34348e-107	yes	NEK6	down
ENSSSCG00000039160	2.73333	0.806667	-1.76062	1.65721e-32	yes	-	down
ENSSSCG00000022149	1.24	0.363333	-1.77097	5.30135e-17	yes	RMI2	down
ENSSSCG00000001573	42.7167	12.47	-1.77634	2.76985e-105	yes	PIM1	down
ENSSSCG00000025980	1.85	0.54	-1.77649	8.46385e-16	yes	CHMP4C	down
ENSSSCG00000015273	50.1733	14.57	-1.78392	4.16518e-117	yes	ATP2B4	down
ENSSSCG00000003697	1.11	0.306667	-1.85582	2.96417e-18	yes	NDC80	down
ENSSSCG00000035700	1.61333	0.426667	-1.91886	1.1025e-14	yes	CENPW	down
ENSSSCG00000005995	0.593333	0.153333	-1.95217	1.70611e-10	yes	MTBP	down
ENSSSCG00000037900	27.1733	6.93667	-1.96988	8.32399e-155	yes	CCND1	down
ENSSSCG00000001657	4.69667	1.19333	-1.97664	3.4511e-69	yes	CUL7	down
ENSSSCG00000012973	8.41	2.13333	-1.979	1.5956e-66	yes	MUS81	down
ENSSSCG00000040411	3.04333	0.693333	-2.13403	2.01987e-41	yes	CCDC69	down
ENSSSCG00000032909	3.16667	0.713333	-2.15032	8.16978e-31	yes	CDCA8	down
ENSSSCG00000007235	9.97333	2.23333	-2.15888	5.55351e-88	yes	TPX2	down
ENSSSCG00000023880	9.86333	2.18333	-2.17554	3.31481e-57	yes	RRP8	down
ENSSSCG00000024418	40.5667	8.9	-2.18842	1.23392e-185	yes	RHOU	down
ENSSSCG00000004154	3.94333	0.86	-2.19701	1.23598e-40	yes	TNFAIP3	down
ENSSSCG00000010122	1.31667	0.286667	-2.19944	1.21012e-41	yes	CDC45	down
ENSSSCG00000003435	7.60333	1.65333	-2.20125	2.01771e-37	yes	MIIP	down
ENSSSCG00000039546	0.88	0.186667	-2.23704	1.40357e-28	yes	KNTC1	down
ENSSSCG00000008613	0.33	0.07	-2.23704	1.25956e-10	yes	GEN1	down
ENSSSCG00000000103	0.16	0.0333333	-2.26303	0.000647713	yes	DMC1	down
ENSSSCG00000010214	10.5767	2.17333	-2.2829	4.42161e-40	yes	-	down
ENSSSCG00000031262	16.9833	3.45	-2.29945	2.12461e-132	yes	TXNIP	down
ENSSSCG00000008125	0.893333	0.18	-2.3112	5.93543e-32	yes	NCAPH	down
ENSSSCG00000007268	2.86667	0.576667	-2.31356	1.4839e-19	yes	E2F1	down
ENSSSCG00000004588	3.81667	0.76	-2.32824	4.45272e-22	yes	CCNB2	down
ENSSSCG00000002268	0.82	0.16	-2.35755	7.00953e-20	yes	AKAP5	down
ENSSSCG00000035077	114.403	21.75	-2.39504	9.03091e-179	yes	INHBA	down
ENSSSCG00000004077	0.316667	0.06	-2.39993	1.36413e-13	yes	FBXO5	down
ENSSSCG00000028559	7.08333	1.34	-2.4022	2.70668e-131	yes	LZTS1	down
ENSSSCG00000006474	7.38	1.31667	-2.48673	1.04755e-117	yes	NES	down
ENSSSCG00000033178	3.77	0.663333	-2.50676	2.08828e-51	yes	-	down
ENSSSCG00000040486	6.59667	1.16	-2.50761	1.0439e-51	yes	BIRC5	down
ENSSSCG00000010471	2.5	0.423333	-2.56206	2.52843e-43	yes	KIF11	down
ENSSSCG00000013008	0.976667	0.16	-2.60979	1.18813e-39	yes	CDCA5	down
ENSSSCG00000000265	1.16333	0.19	-2.61419	1.69797e-46	yes	ESPL1	down
ENSSSCG00000020705	11.45	1.83333	-2.64281	2.40341e-123	yes	MAP3K8	down
ENSSSCG00000001510	4.28333	0.683333	-2.64807	5.8647e-43	yes	KIFC1	down
ENSSSCG00000017251	3.80333	0.593333	-2.68035	9.18874e-85	yes	SOX9	down
ENSSSCG00000017396	1.10333	0.166667	-2.72683	1.69488e-13	yes	PSMC3IP	down
ENSSSCG00000031356	30.7933	4.58	-2.7492	1.78912e-36	yes	HES1	down
ENSSSCG00000001818	7.36667	1.03333	-2.83371	9.85557e-106	yes	FES	down
ENSSSCG00000002768	2.10333	0.293333	-2.84206	2.3376e-15	yes	CENPT	down
ENSSSCG00000011207	0.706667	0.09	-2.97303	1.09154e-18	yes	SGO1	down
ENSSSCG00000003949	4.60667	0.586667	-2.97311	2.18675e-101	yes	CDC20	down
ENSSSCG00000025537	1.64667	0.206667	-2.99417	1.46522e-38	yes	PTPN6	down
ENSSSCG00000022689	31.5133	3.83333	-3.03929	6.92413e-243	yes	GADD45B	down
ENSSSCG00000033830	4.25667	0.516667	-3.04242	1.00741e-125	yes	CCDC8	down
ENSSSCG00000014326	4.86333	0.586667	-3.05133	2.81621e-140	yes	KIF20A	down
ENSSSCG00000032170	122.673	14.7233	-3.05865	0	yes	DAPK3	down
ENSSSCG00000032279	0.223333	0.0266667	-3.06609	0.000690968	yes	SAPCD2	down
ENSSSCG00000009839	1.32	0.14	-3.23704	7.13426e-75	yes	-	down
ENSSSCG00000000443	0.453333	0.0466667	-3.28011	1.27162e-22	yes	GLI1	down
ENSSSCG00000003931	3.35667	0.343333	-3.28935	1.57205e-94	yes	KIF2C	down
ENSSSCG00000010896	0.86	0.0866667	-3.31079	3.89258e-61	yes	ASPM	down
ENSSSCG00000016658	23.9533	2.39667	-3.32113	3.43666e-178	yes	ANLN	down
ENSSSCG00000033051	1.79667	0.17	-3.40172	2.2518e-74	yes	POLE	down
ENSSSCG00000029326	5.16333	0.48	-3.4272	8.07623e-109	yes	CCNB1	down
ENSSSCG00000010912	0.616667	0.0566667	-3.44392	2.21655e-28	yes	KIF14	down
ENSSSCG00000034654	0.0733333	0.00666667	-3.45943	0.00150894	yes	MYOG	down
ENSSSCG00000024145	1.19333	0.106667	-3.48382	6.65654e-29	yes	PRR11	down
ENSSSCG00000039107	0.49	0.0433333	-3.49923	9.73977e-37	yes	-	down
ENSSSCG00000015604	1.22	0.103333	-3.5615	1.07509e-32	yes	NEK2	down
ENSSSCG00000017758	0.08	0.00666667	-3.58496	0.00339948	yes	SPAG5	down
ENSSSCG00000009671	2.40667	0.2	-3.58896	3.67946e-70	yes	PBK	down
ENSSSCG00000004554	9.16667	0.696667	-3.71786	2.75535e-84	yes	PCLAF	down
ENSSSCG00000038543	1.22333	0.09	-3.76475	1.09879e-33	yes	CENPA	down
ENSSSCG00000026748	5.17667	0.376667	-3.78066	1.23297e-77	yes	PLK1	down
ENSSSCG00000007741	0.366667	0.0266667	-3.78136	0.000104113	yes	NUPR2	down
ENSSSCG00000015581	1.84333	0.133333	-3.78921	7.49704e-138	yes	CENPF	down
ENSSSCG00000006475	2.56667	0.173333	-3.88827	4.92353e-115	yes	IQGAP3	down
ENSSSCG00000017342	0.913333	0.0533333	-4.09803	4.49776e-28	yes	KIF18B	down
ENSSSCG00000004466	1.12667	0.0633333	-4.15295	1.08235e-58	yes	TTK	down
ENSSSCG00000017473	3.05667	0.17	-4.16835	1.82965e-189	yes	TOP2A	down
ENSSSCG00000028924	3.64	0.2	-4.18587	1.61045e-42	yes	AURKB	down
ENSSSCG00000011065	0.486667	0.0266667	-4.18982	3.8999e-39	yes	MASTL	down
ENSSSCG00000004782	3.72333	0.176667	-4.39749	4.95952e-109	yes	BUB1B	down
ENSSSCG00000031976	0.383333	0.0166667	-4.52356	7.38508e-14	yes	ANKRD53	down
ENSSSCG00000033321	67.7867	2.78333	-4.60612	5.60E-313	yes	GAS1	down
ENSSSCG00000007423	20.34	0.816667	-4.63843	6.79915e-124	yes	UBE2C	down
ENSSSCG00000012076	8.10667	0.323333	-4.64801	1.0071e-253	yes	MX2	down
ENSSSCG00000013352	0.61	0.0233333	-4.70834	1.19348e-26	yes	E2F8	down
ENSSSCG00000008090	37.0433	0.8	-5.53307	1.02555e-306	yes	IL1A	down
ENSSSCG00000035598	21.2033	0.456667	-5.53701	0	yes	EDN1	down
ENSSSCG00000032320	133.393	1.7	-6.29401	0	yes	TCIM	down
ENSSSCG00000040464	3.36	0.0366667	-6.51785	1.10683e-147	yes	LEP	down
ENSSSCG00000033327	4.11667	0.0433333	-6.56986	1.32196e-131	yes	PDGFB	down
