# Supplementary material for: 2,5-Hexanedione Affects Ovarian Granulosa Cells in Swine by Regulating the CDKN1A Gene: A Transcriptome Analysis
Source: Vet Sci. 2023 Mar 7;10(3):201. doi: 10.3390/vetsci10030201 (PMC10058995; doi:10.3390/vetsci10030201)
Supplement: Supplementary file 1 [file vetsci-10-00201-s001.zip › Table S4.xlsx]

## Sheet: Sheet1
Table S4. Significant pathways enriched from DEGs
KO IDs	Pathway	Gene number	Q-value
ko04115	p53 signaling pathway	29	0.00382927
ko04015	Rap1 signaling pathway	70	0.00382927
ko04010	MAPK signaling pathway	92	0.00427619
ko04924	Renin secretion	28	0.00907915
ko00520	Amino sugar and nucleotide sugar metabolism	23	0.0109583
ko04060	Cytokine-cytokine receptor interaction	80	0.0109583
ko04151	PI3K-Akt signaling pathway	98	0.0195744
ko04014	Ras signaling pathway	70	0.0291971
ko04520	Adherens junction	27	0.0429144
ko04622	RIG-I-like receptor signaling pathway	25	0.045053
ko00260	Glycine, serine and threonine metabolism	17	0.0477528
