# Supplementary material for: 2,5-Hexanedione Affects Ovarian Granulosa Cells in Swine by Regulating the CDKN1A Gene: A Transcriptome Analysis
Source: Vet Sci. 2023 Mar 7;10(3):201. doi: 10.3390/vetsci10030201 (PMC10058995; doi:10.3390/vetsci10030201)
Supplement: Supplementary file 1 [file vetsci-10-00201-s001.zip › Table S5.xlsx]

## Sheet: Sheet1
Table S5 Differentially expressed genes enriched in p53 signaling pathway
Gene ID	HD0_fpkm	HD40_fpkm	log2(FC)	P value	FDR	significant	Symbol	Up/Down
ENSSSCG00000001565	131.567	562.203	2.0953	1.16547e-164	1.16247e-162	yes	CDKN1A	up
ENSSSCG00000026454	9.00333	36.1733	2.0064	9.15647e-85	2.84468e-83	yes	PMAIP1	up
ENSSSCG00000029438	9.18333	35.2333	1.93985	2.37931e-104	1.01057e-102	yes	SESN2	up
ENSSSCG00000034012	23.4967	78.74	1.74464	2.47488e-120	1.40705e-118	yes	CASP3	up
ENSSSCG00000026665	4.94333	14.0633	1.50838	3.37336e-70	8.00223e-69	yes	PPM1D	up
ENSSSCG00000002855	3.43667	9.57333	1.47801	7.72147e-55	1.26876e-53	yes	-	up
ENSSSCG00000035891	0.0333333	0.0866667	1.37851	0.0141718	0.0235726	yes	ADGRB1	up
ENSSSCG00000033860	15.9633	40.3867	1.33912	9.65279e-49	1.3506e-47	yes	ZMAT3	up
ENSSSCG00000003112	2.14333	5.16	1.26751	4.51317e-09	1.34481e-08	yes	-	up
ENSSSCG00000000488	24.0467	53.4467	1.15226	9.49591e-32	7.97843e-31	yes	MDM2	up
ENSSSCG00000037015	4.76333	9.90333	1.05594	4.92668e-38	5.15518e-37	yes	SESN3	up
ENSSSCG00000038783	3.51	7.05667	1.00752	2.39608e-12	8.65287e-12	yes	IGFBP3	up
ENSSSCG00000000769	36.0033	16.8867	-1.09225	7.75794e-47	1.02892e-45	yes	BID	down
XLOC_013323	3.76	1.71	-1.13674	1.97801e-21	1.10324e-20	yes	CYCS	down
ENSSSCG00000025092	14.6667	6.66333	-1.13823	1.44197e-42	1.71388e-41	yes	CDK4	down
ENSSSCG00000000857	8.74	3.8	-1.20163	6.53353e-17	2.98356e-16	yes	IGF1	down
ENSSSCG00000004789	3602.89	1538.53	-1.2276	4.0061e-48	5.51923e-47	yes	THBS1	down
ENSSSCG00000035357	67.7467	26.6433	-1.34638	3.06249e-90	1.05736e-88	yes	BCL2L1	down
ENSSSCG00000034864	3.05333	1.12333	-1.4426	1.8167e-17	8.53598e-17	yes	CHEK2	down
ENSSSCG00000013243	10.0667	3.62	-1.47552	1.1824e-37	1.22373e-36	yes	DDB2	down
ENSSSCG00000032284	109.007	33.9033	-1.68492	1.1861e-131	7.99608e-130	yes	CCND3	down
ENSSSCG00000025698	1024.11	305.097	-1.74703	5.39144e-93	1.96069e-91	yes	SERPINE1	down
ENSSSCG00000037900	27.1733	6.93667	-1.96988	8.32399e-155	7.59219e-153	yes	CCND1	down
ENSSSCG00000010214	10.5767	2.17333	-2.2829	4.42161e-40	4.90345e-39	yes	-	down
ENSSSCG00000004588	3.81667	0.76	-2.32824	4.45272e-22	2.55537e-21	yes	CCNB2	down
ENSSSCG00000031741	14.32	1.83	-2.96812	4.73878e-182	6.12307e-180	yes	-	down
ENSSSCG00000022689	31.5133	3.83333	-3.03929	6.92413e-243	1.57464e-240	yes	GADD45B	down
ENSSSCG00000000002	2.18333	0.253333	-3.10742	1.11764e-16	5.03364e-16	yes	GTSE1	down
ENSSSCG00000029326	5.16333	0.48	-3.4272	8.07623e-109	3.70291e-107	yes	CCNB1	down
