# Supplementary material for: 2,5-Hexanedione Affects Ovarian Granulosa Cells in Swine by Regulating the CDKN1A Gene: A Transcriptome Analysis
Source: Vet Sci. 2023 Mar 7;10(3):201. doi: 10.3390/vetsci10030201 (PMC10058995; doi:10.3390/vetsci10030201)
Supplement: Supplementary file 1 [file vetsci-10-00201-s001.zip › Table S6.xlsx]

## Sheet: Sheet1
Table S6 Differentially expressed genes enriched in PI3K-Akt signaling pathway
Gene ID	HD0_fpkm	HD40_fpkm	log2(FC)	P value	FDR	significant	Symbol	Up/Down
ENSSSCG00000001565	131.567	562.203	2.0953	1.16547e-164	1.16247e-162	yes	CDKN1A	up
ENSSSCG00000001701	288.62	613.08	1.0869	5.27223e-63	1.06292e-61	yes	HSP90AB1	up
ENSSSCG00000002855	3.43667	9.57333	1.47801	7.72147e-55	1.26876e-53	yes	-	up
ENSSSCG00000003471	13.4233	36.6533	1.4492	7.41426e-77	2.00726e-75	yes	EPHA2	up
ENSSSCG00000004167	0.00666667	0.0933333	3.80735	8.84679e-07	2.25412e-06	yes	MYB	up
ENSSSCG00000004387	7.3	14.9333	1.03257	1.15515e-42	1.37991e-41	yes	FOXO3	up
ENSSSCG00000004896	1.03333	3.60667	1.80336	2.12227e-68	4.82632e-67	yes	PHLPP1	up
ENSSSCG00000005015	4.79333	13.4067	1.48385	7.24213e-56	1.23398e-54	yes	SOS2	up
ENSSSCG00000005122	0.00666667	0.413333	5.9542	7.86414e-27	5.54489e-26	yes	TEK	up
ENSSSCG00000006095	0.746667	3.28333	2.13662	3.02805e-32	2.5862e-31	yes	CCNE2	up
ENSSSCG00000006464	0.00666667	0.136667	4.35755	1.07976e-09	3.33691e-09	yes	NTRK1	up
ENSSSCG00000006567	11.0533	23.2867	1.07502	1.0262e-34	9.62755e-34	yes	CRTC2	up
ENSSSCG00000007817	23.5833	64.5633	1.45295	7.69217e-103	3.21563e-101	yes	IL4R	up
ENSSSCG00000008844	0.00333333	0.0833333	4.64386	1.32179e-07	3.57906e-07	yes	KDR	up
ENSSSCG00000008963	0.03	0.64	4.41504	1.49341e-22	8.77123e-22	yes	AREG	up
ENSSSCG00000009002	0.0266667	0.123333	2.20945	0.00687935	0.0119925	yes	TLR2	up
ENSSSCG00000009134	0.03	0.246667	3.03953	1.03264e-13	4.01933e-13	yes	EGF	up
ENSSSCG00000009216	7.96	34.9033	2.13252	6.36014e-144	5.06909e-142	yes	SPP1	up
ENSSSCG00000009314	0.001	0.0466667	5.54432	0.000594683	0.00117273	yes	FLT3	up
ENSSSCG00000009320	0.223333	1.39667	2.64472	5.57703e-50	8.14399e-49	yes	FLT1	up
ENSSSCG00000009997	0.06	0.39	2.70044	2.95331e-06	7.19903e-06	yes	OSM	up
ENSSSCG00000010509	0.793333	1.89667	1.25747	4.01776e-14	1.59736e-13	yes	PIK3AP1	up
ENSSSCG00000010959	0.001	0.1	6.64386	4.32325e-06	1.04085e-05	yes	NTRK2	up
ENSSSCG00000013916	0.116667	0.303333	1.37851	0.00606201	0.0106394	yes	COMP	up
ENSSSCG00000014441	0.0966667	0.263333	1.4458	0.000472407	0.000941501	yes	CSF1R	up
ENSSSCG00000015426	0.00333333	0.08	4.58496	1.57192e-12	5.74229e-12	yes	RELN	up
ENSSSCG00000015556	0.736667	2.16333	1.55417	2.33781e-17	1.09183e-16	yes	LAMC2	up
ENSSSCG00000015599	7.24667	17.96	1.3094	1.60116e-46	2.10073e-45	yes	PPP2R5A	up
ENSSSCG00000015753	0.00333333	0.02	2.58496	0.0301757	0.0478636	yes	ANGPT2	up
ENSSSCG00000015815	8.32667	20.5967	1.3066	4.66981e-63	9.437e-62	yes	FGFR1	up
ENSSSCG00000015886	0.00666667	0.11	4.04439	2.78065e-06	6.79759e-06	yes	ITGB6	up
ENSSSCG00000016244	0.2	2.76667	3.79008	4.94747e-139	3.76715e-137	yes	COL4A4	up
ENSSSCG00000001695	44.93	235.75	2.39151	5.3429e-210	9.29883e-208	yes	VEGFA	up
ENSSSCG00000016690	0.423333	1.89667	2.1636	1.4432e-18	7.1168e-18	yes	CREB5	up
ENSSSCG00000016832	0.001	0.0633333	5.98489	0.00659581	0.0115217	yes	IL7R	up
ENSSSCG00000016997	0.0233333	0.146667	2.65208	0.000108511	0.000230367	yes	FGF18	up
ENSSSCG00000017488	0.02	0.68	5.08746	8.90683e-13	3.29391e-12	yes	CSF3	up
ENSSSCG00000017548	0.0133333	0.456667	5.09803	1.92486e-20	1.0282e-19	yes	NGFR	up
ENSSSCG00000020725	0.13	0.44	1.75899	1.72464e-10	5.58487e-10	yes	-	up
ENSSSCG00000022322	1.73333	11.7767	2.76431	1.5691e-57	2.79942e-56	yes	BCL2L11	up
ENSSSCG00000024325	0.001	0.0633333	5.98489	0.00288969	0.00528372	yes	SGK2	up
ENSSSCG00000024351	0.686667	4.37	2.66995	3.82272e-129	2.46971e-127	yes	MET	up
ENSSSCG00000027628	0.36	1.12333	1.64172	2.69052e-21	1.49283e-20	yes	IL6R	up
ENSSSCG00000030827	0.676667	1.89667	1.48695	5.70383e-26	3.87279e-25	yes	FGFR3	up
ENSSSCG00000031149	0.103333	0.383333	1.89129	0.0131876	0.0220669	yes	IFN-ALPHA-15	up
ENSSSCG00000032029	1.65667	3.62667	1.13036	5.30041e-25	3.44395e-24	yes	PPP2R3B	up
ENSSSCG00000032662	0.001	0.07	6.12928	5.93517e-06	1.41363e-05	yes	FGF6	up
ENSSSCG00000034395	3.24333	10.2433	1.65914	5.98568e-67	1.30719e-65	yes	CREB1	up
ENSSSCG00000035293	0.0166667	0.106667	2.67807	0.0159375	0.0262916	yes	-	up
ENSSSCG00000036146	0.001	0.376667	8.55714	6.00373e-08	1.66476e-07	yes	FGF8	up
ENSSSCG00000000084	351.773	810.523	1.20421	1.73244e-75	4.50436e-74	yes	ATF4	up
ENSSSCG00000000488	24.0467	53.4467	1.15226	9.49591e-32	7.97843e-31	yes	MDM2	up
ENSSSCG00000038185	0.466667	2.03	2.12102	6.88163e-42	7.99e-41	yes	EREG	up
XLOC_001497	0.17	0.693333	2.02801	0.000421708	0.000844109	yes	IFNA5	up
ENSSSCG00000000857	8.74	3.8	-1.20163	6.53353e-17	2.98356e-16	yes	IGF1	down
ENSSSCG00000001430	28.6167	13.29	-1.10651	1.33631e-40	1.50146e-39	yes	ATF6B	down
ENSSSCG00000002009	47.9733	16.22	-1.56446	8.49035e-93	3.07455e-91	yes	PCK2	down
ENSSSCG00000003160	0.456667	0.196667	-1.21539	0.0289673	0.046041	yes	NTF4	down
ENSSSCG00000003909	3.32	0.793333	-2.06518	2.83451e-55	4.7444e-54	yes	PIK3R3	down
ENSSSCG00000004425	10.24	4.74667	-1.10923	3.46221e-33	3.07559e-32	yes	LAMA4	down
ENSSSCG00000004651	15.7267	7.52333	-1.06377	1.69049e-33	1.51993e-32	yes	GALK2	down
ENSSSCG00000004789	3602.89	1538.53	-1.2276	4.0061e-48	5.51923e-47	yes	THBS1	down
ENSSSCG00000004961	81.3833	39.9	-1.02834	5.30897e-49	7.48964e-48	yes	ITGA11	down
ENSSSCG00000005494	29.9367	11.36	-1.39795	2.8304e-90	9.79217e-89	yes	TNC	down
ENSSSCG00000005657	1.09667	0.293333	-1.90251	1.90551e-14	7.6997e-14	yes	PKN3	down
ENSSSCG00000006035	2.75667	1.17	-1.23642	3.85624e-21	2.12305e-20	yes	ANGPT1	down
ENSSSCG00000006161	2	0.863333	-1.21201	3.60979e-07	9.48377e-07	yes	IL7	down
ENSSSCG00000006530	2.96	1.06	-1.48153	1.12613e-19	5.83986e-19	yes	EFNA1	down
ENSSSCG00000006531	0.423333	0.0733333	-2.52925	0.00922558	0.0157714	yes	-	down
ENSSSCG00000007541	22.1033	7.16	-1.62623	2.99744e-55	5.00728e-54	yes	PDGFA	down
ENSSSCG00000008044	6.63333	1.89333	-1.80881	2.91841e-44	3.62274e-43	yes	MLST8	down
ENSSSCG00000008841	8.30667	3.96667	-1.06634	1.98001e-23	1.20568e-22	yes	PDGFRA	down
ENSSSCG00000008842	10.7767	4.09	-1.39774	8.69695e-47	1.149e-45	yes	KIT	down
ENSSSCG00000010698	31.95	15.93	-1.00407	1.34727e-53	2.16171e-52	yes	FGFR2	down
ENSSSCG00000012910	5.47667	2.63667	-1.05458	5.05819e-24	3.16248e-23	yes	RPS6KB2	down
ENSSSCG00000013333	38.7267	6.08667	-2.6696	4.1522e-143	3.2787e-141	yes	BDNF	down
ENSSSCG00000013900	17.5767	8.19	-1.10173	1.94976e-48	2.70587e-47	yes	-	down
ENSSSCG00000014047	2.24333	1.09667	-1.03252	5.98319e-11	1.98385e-10	yes	FGFR4	down
ENSSSCG00000014994	21.2133	6.06667	-1.806	9.16086e-115	4.70626e-113	yes	PDGFD	down
ENSSSCG00000015403	0.0633333	0.02	-1.66297	0.00152267	0.0028719	yes	HGF	down
ENSSSCG00000015507	1.14667	0.506667	-1.17834	1.71492e-09	5.23437e-09	yes	TNN	down
ENSSSCG00000015770	91.5167	33.0567	-1.46909	7.83543e-90	2.67818e-88	yes	VEGFC	down
ENSSSCG00000016009	1.85667	0.78	-1.25117	3.26115e-20	1.72579e-19	yes	ITGA4	down
ENSSSCG00000020970	2.44	0.45	-2.43888	4.93827e-32	4.19458e-31	yes	IL6	down
ENSSSCG00000025092	14.6667	6.66333	-1.13823	1.44197e-42	1.71388e-41	yes	CDK4	down
ENSSSCG00000027272	0.0366667	0.001	-5.1964	3.94426e-05	8.71528e-05	yes	PIK3CG	down
ENSSSCG00000028092	65.3767	17.5767	-1.89511	1.10705e-105	4.80456e-104	yes	GNG2	down
ENSSSCG00000031272	1.72	0.646667	-1.41131	4.33286e-19	2.18837e-18	yes	FGF5	down
ENSSSCG00000032284	109.007	33.9033	-1.68492	1.1861e-131	7.99608e-130	yes	CCND3	down
ENSSSCG00000032417	1.69333	0.643333	-1.39623	1.07523e-05	2.50401e-05	yes	NGF	down
ENSSSCG00000032477	16.3467	6.1	-1.42212	9.31394e-66	1.98325e-64	yes	NRAS	down
ENSSSCG00000033185	8.74	3.38333	-1.36919	2.42803e-33	2.17046e-32	yes	PPP2R3A	down
ENSSSCG00000035357	67.7467	26.6433	-1.34638	3.06249e-90	1.05736e-88	yes	BCL2L1	down
ENSSSCG00000036505	168.873	81.27	-1.05515	6.9497e-49	9.75589e-48	yes	-	down
ENSSSCG00000036831	0.96	0.273333	-1.81237	5.21434e-11	1.73567e-10	yes	EFNA4	down
ENSSSCG00000037449	8.46333	1.93	-2.13263	3.87528e-124	2.31108e-122	yes	CSF1	down
ENSSSCG00000037583	9.47333	4.07	-1.21884	6.26126e-20	3.27583e-19	yes	GNB4	down
ENSSSCG00000037900	27.1733	6.93667	-1.96988	8.32399e-155	7.59219e-153	yes	CCND1	down
